# Supplementary material for: Altered Gene Response to Aflatoxin B1 in the Spleens of Susceptible and Resistant Turkeys
Source: Toxins (Basel). 2019 Apr 28;11(5):242. doi: 10.3390/toxins11050242 (PMC6562755; doi:10.3390/toxins11050242)
Supplement: Supplementary file 1 [file toxins-11-00242-s001.zip]

Archive with 9 entries (8 files):
- Supplementary Figures and Tables/
- Supplementary Figures and Tables/Supl Figures.pdf
- Supplementary Figures and Tables/Supl Table 1 RNAseq data.xlsx
- Supplementary Figures and Tables/Supl Table 2  Mean raw read counts spleen.xlsx
- Supplementary Figures and Tables/Supl Table 3 Pairwise DEGs.xlsx
- Supplementary Figures and Tables/Supl Table 4 DT AFB vs Cntl.xlsx
- Supplementary Figures and Tables/Supl Table 5 DT AFB vs Cntl PANTHER.xlsx
- Supplementary Figures and Tables/Supl Table 6 EW vs DT cntl.xlsx
- Supplementary Figures and Tables/Supl Table 7 EW vs DT AFB1.xlsx
