# Supplementary material for: Altered Gene Response to Aflatoxin B1 in the Spleens of Susceptible and Resistant Turkeys
Source: Toxins (Basel). 2019 Apr 28;11(5):242. doi: 10.3390/toxins11050242 (PMC6562755; doi:10.3390/toxins11050242)
Supplement: Supplementary file 1 [file toxins-11-00242-s001.zip › Supplementary Figures and Tables/Supl Table 1 RNAseq data.xlsx]

## Sheet: Sheet1
Table S1. Summary of RNAseq data for turkey spleen transcriptomes. For each sample the total number of concatenated reads, median read qualities (R1 and R2), estimated insert length (bp), percentage of mapped reads and concordant reads, number of observed genes (mapped reads ≥ 1), and the number and percentage of expressed genes (normalized read count ≥ 3.0) are given.
Line	Group	Replicate	PE reads	Median read quality R1	Median read quality R2	% mapped	% concordant	Estimated insert mean (bp)	Observed genes	Expressed
										Genes (%)
Eastern Wild	CNTL	EW9S	12814753	36.8	36.8	89.3	83.1	191	17490	16543
		EW10S	13958927	36.7	36.7	89.4	82.8	189	17643	16733
		EW12S	15548216	36.5	36.5	89.7	84.2	172	17418	16021
		EW13S	10986873	36.8	36.9	88.8	82.7	190	17392	16405
		Average	1.33272e+07	36.7	36.7	89.3	83.2	185.5	17485.7	16425.5 (78.2)
	AFB	EW1S	12720691	36.4	36.5	89.4	83.7	173	17404	16494
		EW2S	15778770	36.4	36.5	89.6	84	171	17669	16216
		EW3S	12438847	36.8	36.8	89.3	83.1	191	17596	16642
		EW4S	14339823	36.7	36.8	89.5	83.2	189	17642	16726
		Average	1.38195e+07	36.6	36.7	89.5	83.5	181	17577.7	16519.5 (78.6)
Domesticated	CNTL	N11S	11504929	37.1	37.3	89.6	83.5	210	17328	16406
		N12S	8458364	37.1	37.2	89.5	83.2	212	17125	16159
		N13S	9033326	37.1	37.1	89.7	83.7	206	17174	16200
		N14S	10845390	37.1	37.2	89.5	83.1	208	17409	16471
		Average	9.9605e+06	37.1	37.2	89.6	83.4	209	17259	16309.0 (77.6)
	AFB	N1S	13075017	36.4	36.5	89.7	84.4	173	17139	16163
		N2S	15167974	36.5	36.5	90	84.8	173	17505	16070
		N3S	15027775	36.4	36.4	90.1	84.8	173	17392	15886
		N4S	11403251	36.6	36.6	90	84.8	174	17170	16238
		Average	1.36685e+07	36.5	36.5	90	84.7	173.2	17301.5	16089.2 (77.6)
Mean			1.26939e+07	36.71	36.77	89.57	83.69	187.19	17406	16335.8 (77.8)
