# Supplementary material for: Altered Gene Response to Aflatoxin B1 in the Spleens of Susceptible and Resistant Turkeys
Source: Toxins (Basel). 2019 Apr 28;11(5):242. doi: 10.3390/toxins11050242 (PMC6562755; doi:10.3390/toxins11050242)
Supplement: Supplementary file 1 [file toxins-11-00242-s001.zip › Supplementary Figures and Tables/Supl Table 2 Mean raw read counts spleen.xlsx]

## Sheet: Quality trimmed
Table S2. Mean quality-trimmed RNAseq read counts for turkey spleen from two turkey types (Wild and Domesticated).
	Eastern Wild		Domesticated
Gene	CNTL	AFB	CNTL	AFB	Average	SD	Description
ACTB	129194	126906	90619	121318	117009	17901.8	actin, beta
CD74	116364	110831	88053.2	128051	110825	16792.7	CD74 molecule, major histocompatibility complex, class II invariant chain
EEF1A1	96902.2	104769	82521.2	122810	101750	16791.5	eukaryotic translation elongation factor 1 alpha 1
LOC100544583	38218.8	37272.2	31766.8	41166.5	37106.1	3926.88	actin, cytoplasmic 2-like
MARCO	29964	37879	29231.8	38268.8	33835.9	4905.32	macrophage receptor with collagenous structure
RPS6	25881	29175.8	19117	35085.2	27314.8	6660.9	ribosomal protein S6
FTH1	24492.8	28345.8	20134	34563.8	26884.1	6120.89	ferritin, heavy polypeptide 1
RPL4	24127.8	24879.8	20300.5	29318.8	24656.7	3698.68	ribosomal protein L4
RPL5	23599.5	24889	18981.5	29504	24243.5	4327.93	ribosomal protein L5
RPL3	23167.5	25008.2	17556.2	29955.8	23921.9	5121.14	ribosomal protein L3
IGLL1	29014.5	44636.2	7535.75	13297.2	23620.9	16693.8	immunoglobulin lambda-like polypeptide 1
RPSA	20502.5	21752	16749.2	27274.5	21569.6	4357.13	ribosomal protein SA
EIF4A2	20952.2	20410.5	16996.8	24097.2	20614.2	2908.23	eukaryotic translation initiation factor 4A2
UBB	21135.5	22687.5	13726	23425.8	20243.7	4448.72	ubiquitin B
TMSB15B	19715.2	21365.2	13588.2	25159.2	19957	4818.92	thymosin beta 15B
SPARC	22617.5	21943	14657.2	19063.8	19570.4	3619.84	secreted protein, acidic, cysteine-rich (osteonectin)
LCP1	19689.2	19734	16625.2	21933.8	19495.6	2181.58	lymphocyte cytosolic protein 1 (L-plastin)
B2M	20536	19960	13105.8	20772.5	18593.6	3674.42	beta-2-microglobulin
RPS12	17799	20119	12309	24112	18584.8	4929.73	ribosomal protein S12
LOC100542991	17092.5	18877.2	14555	23239.5	18441.1	3657.66	40S ribosomal protein S4-like
RPL7	17278.2	19251.2	12451.5	21902.2	17720.8	3991.16	ribosomal protein L7
RPS24	17464	18867	12074.2	21948.5	17588.4	4125.8	ribosomal protein S24
NPM1	15935.8	17151.5	13800.5	21520.8	17102.1	3255.14	nucleophosmin (nucleolar phosphoprotein B23, numatrin)
RPS8	16761	18339.5	11640.5	21622	17090.8	4159.55	ribosomal protein S8
RPL7A	16349	18265.2	12223.2	20791	16907.1	3613.82	ribosomal protein L7a
EEF2	16531.2	15765.5	16689.2	18470	16864	1144.14	eukaryotic translation elongation factor 2
HSP90AA1	20387.8	19788	12812.8	13810	16699.6	3941.15	heat shock protein 90kDa alpha (cytosolic), class A member 1
RPS15A	16587.8	18040.8	11011.8	21133.2	16693.4	4235.56	ribosomal protein S15a
GNB2L1	16430.2	16514.8	13450.2	20301	16674.1	2806.69	guanine nucleotide binding protein (G protein), beta polypeptide 2-like 1
HSPA8	18676.2	19067	13634	15044.2	16605.4	2684.17	heat shock 70kDa protein 8
RPS23	15853.5	17408.5	11519.5	20590.8	16343.1	3772.02	ribosomal protein S23
PABPC1	15848.5	16475.8	14619.8	17941.2	16221.3	1381.66	poly(A) binding protein, cytoplasmic 1
RPL13	15368.2	16413.2	12172.2	19981.2	15983.8	3218.22	ribosomal protein L13
DSTN	16051.8	17348.5	11645.8	18280.2	15831.6	2936.36	destrin (actin depolymerizing factor)
LOC100539006	16585	18981.5	8602.75	18336.2	15626.4	4790.64	hemoglobin subunit alpha-A
RPL8	14940.5	16345.8	11658.2	19338.2	15570.7	3188.5	ribosomal protein L8
RPL21	14899.8	16288.5	10738.8	20207.5	15533.6	3907.58	ribosomal protein L21
GAPDH	14922.5	17062	11998.5	18015.8	15499.7	2668.51	glyceraldehyde-3-phosphate dehydrogenase
RPS3	14582.2	16213	11120.2	18397.5	15078.2	3066.86	ribosomal protein S3
RPLP0	13263.8	14907.2	11907	17064.8	14285.7	2222.01	ribosomal protein, large, P0
TPT1	13603.2	14359.5	10420.8	17828	14052.9	3040.84	tumor protein, translationally-controlled 1
RPS7	13761.2	15060	9881	17056	13939.6	3026.07	ribosomal protein S7
DDX5	15237	14890	11021.8	13961	13777.4	1914.47	DEAD (Asp-Glu-Ala-Asp) box helicase 5
IGJ	14757.8	25196	5617.5	9405.5	13744.2	8505.66	immunoglobulin J polypeptide, linker protein for immunoglobulin alpha and mu polypeptides
RPL26L1	13148.2	14959.2	9607.75	17235	13737.6	3221.14	ribosomal protein L26-like 1
RPL6	13012	13994.8	10382	17371.2	13690	2889.46	ribosomal protein L6
EEF1B2	12800.8	13729	10970	16931.2	13607.8	2494.62	eukaryotic translation elongation factor 1 beta 2
RPS2	12495.2	14552.2	9822.75	16798.8	13417.2	2971.72	ribosomal protein S2
RPS16	12577.2	14102	8637.75	16484.8	12950.4	3294.24	ribosomal protein S16
RPL9	12095.2	13091.2	9657.25	16282.5	12781.6	2743.77	ribosomal protein L9
RPS10	12174.5	13833	8527.5	16150.5	12671.4	3207.92	ribosomal protein S10
COL4A1	12800.2	12979.5	11854.5	12704.2	12584.6	499.938	collagen, type IV, alpha 1
LAPTM5	12968	13223.2	9761	14358.2	12577.6	1972.58	lysosomal protein transmembrane 5
ENO1	12050.5	14251.2	9330.25	14126.2	12439.6	2305.52	enolase 1, (alpha)
RPL32	11976.2	12963.5	8300.75	15453.8	12173.6	2967.67	ribosomal protein L32
LOC104916783	13114.2	12446.5	9432	13689	12170.4	1894.91	class II histocompatibility antigen, B-L beta chain-like
RPL27A	11982.2	12818	8404.5	15327.8	12133.1	2863.57	ribosomal protein L27a
RPL23	12759	12628.2	7554.25	14895.8	11959.3	3115.24	ribosomal protein L23
DCN	13358.2	12158.5	9100.75	13181.2	11949.7	1971.53	decorin
RPL27	11732.8	12373.5	8130.75	14809	11761.5	2759.53	ribosomal protein L27
RPLP1	10906.2	12705	8485.5	14945.2	11760.5	2738.01	ribosomal protein, large, P1
YBX1	11985.5	12855	8899	13127	11716.6	1940.48	Y box binding protein 1
RPS20	11552	12445.8	8187.25	14468.8	11663.4	2619.04	ribosomal protein S20
RPL37A	11060.8	12571	7374.75	15156.2	11540.7	3251.63	ribosomal protein L37a
DDX3X	13395.5	12249.8	9493.25	10858.5	11499.2	1692.49	DEAD (Asp-Glu-Ala-Asp) box helicase 3, X-linked
SLC25A6	9687.75	11215.8	9725.25	14829	11364.4	2416.85	solute carrier family 25 (mitochondrial carrier; adenine nucleotide translocator), member 6
CFD	11315.8	12896.5	9993.75	11197.8	11350.9	1191	complement factor D (adipsin)
RPL10A	10624	11604.8	8135	13953.8	11079.4	2409.34	ribosomal protein L10a
EIF4G2	11730.5	11537.5	8878.25	10974.2	10780.1	1307.88	eukaryotic translation initiation factor 4 gamma, 2
ITM2A	10974	11130	7981.25	12929	10753.6	2050.08	integral membrane protein 2A
RPL19	9435.5	12640.8	7230	13478.2	10696.1	2893.96	ribosomal protein L19
LOC104914865	9621.75	8859.5	9301.25	14115.8	10474.6	2447.49	selenoprotein P-like
RHOA	10673.5	11188.2	7718.5	11777.5	10339.4	1804.57	ras homolog family member A
AIF1L	10366.8	10604.2	8826.5	11401	10299.6	1077.1	allograft inflammatory factor 1-like
MPEG1	12349.2	11328	7951	9306.5	10233.7	1978.51	macrophage expressed 1
RPS15	10072.5	11507.8	7043.5	12307.2	10232.8	2318.49	ribosomal protein S15
RPL15	9753.75	10880.5	7355.75	12803.5	10198.4	2275.24	ribosomal protein L15
RPL14	8999.5	10436.2	7163.25	13679.5	10069.6	2754.26	ribosomal protein L14
RPL11	9465	10797.8	7099.75	12535	9974.38	2291.85	ribosomal protein L11
RPS14	9661.75	11273.5	6503.25	11884	9830.62	2408.19	ribosomal protein S14
RPS17	9776.75	10777	6655.75	11978.2	9796.94	2279.34	ribosomal protein S17
RPS11	9530.5	10599.2	6991.5	11788.2	9727.38	2043.78	ribosomal protein S11
SH3BGRL	10983.5	10223.2	6910.75	10030.5	9537	1798.52	SH3 domain binding glutamate-rich protein like
CSF1R	9320.25	8987.75	9114.5	10581.8	9501.06	733.371	colony stimulating factor 1 receptor
EEF1D	9337	10136	6599.5	11661.2	9433.44	2121.1	eukaryotic translation elongation factor 1 delta (guanine nucleotide exchange protein)
RPL37	9009	9980.5	5833.5	11840.5	9165.88	2513.07	ribosomal protein L37
RPS3A	9344	10256.5	5778.5	10823.2	9050.56	2264.89	ribosomal protein S3A
CXCL12	10070.2	6440	8133.25	11090	8933.38	2065.64	chemokine (C-X-C motif) ligand 12
RPS25	8415	9753	5986.75	11379.8	8883.62	2280.2	ribosomal protein S25
HSP90B1	10305.5	11383.5	5741.5	7853.5	8821	2529.13	heat shock protein 90kDa beta (Grp94), member 1
RPL18A	8310.5	9229	6234.25	11456.8	8807.62	2165.24	ribosomal protein L18a
CALM2	8389.5	9256.75	6190.75	9870	8426.75	1609.65	calmodulin 2 (phosphorylase kinase, delta)
ANXA6	9305.5	7947.75	7219.25	9161.25	8408.44	999.641	annexin A6
LOC100543743	8602	9394	6219.5	8865.75	8270.31	1406.3	60S ribosomal protein L17-like
RPL12	7835.25	8251.5	6471.25	10395.2	8238.31	1626.6	ribosomal protein L12
COL3A1	8006.75	8258	7873.25	8528.25	8166.56	289.108	collagen, type III, alpha 1
RPLP2	8316.75	8725.5	5809.5	9682.25	8133.5	1651.63	ribosomal protein, large, P2
RPL23A	7700.25	8177.75	5618	10615	8027.75	2051.87	ribosomal protein L23a
OAZ1	8417.25	8870.5	5547	9175.5	8002.56	1666.42	ornithine decarboxylase antizyme 1
RPS27A	7978.5	8429.75	5919.5	9596.5	7981.06	1534.17	ribosomal protein S27a
RPL30	7762.25	8349.25	5808.25	9898.5	7954.56	1690.99	ribosomal protein L30
CLEC3B	9603.75	8376.25	4577	8346	7725.75	2179.4	C-type lectin domain family 3, member B
ARPC1B	8076.5	7690.25	6660.5	8413.5	7710.19	759.622	actin related protein 2/3 complex, subunit 1B, 41kDa
EIF3E	6923	7813.75	6349.75	9742.5	7707.25	1484.52	eukaryotic translation initiation factor 3, subunit E
RPL39	6964.5	8070.25	5391.25	10104.8	7632.69	1981	ribosomal protein L39
RPL10	7467.25	7687	6725.25	8563	7610.62	756.592	ribosomal protein L10
PPIA	7965.25	8551.25	5781.5	8129	7606.75	1241.62	peptidylprolyl isomerase A (cyclophilin A)
NID1	8679.75	7456.5	5954.25	8003	7523.38	1159.58	nidogen 1
PTPN6	7718.25	7661	6509	8113.75	7500.5	690.971	protein tyrosine phosphatase, non-receptor type 6
IGFBP7	8728	8102.5	5085.25	7823.5	7434.81	1611.38	insulin-like growth factor binding protein 7
MYH9	7412.5	6929.25	7326	7694.75	7340.62	316.235	myosin, heavy chain 9, non-muscle
RPL31	7084	7881	4462.5	9797.75	7306.31	2211.65	ribosomal protein L31
NCL	7552.75	7402.5	6054.75	8059.25	7267.31	855.808	nucleolin
CTSD	6543.75	7197	7249.5	8065	7263.81	623.18	cathepsin D
RPS27	7218.75	7948.25	5243.25	8408	7204.56	1396.22	ribosomal protein S27
RPL24	7075	7520	5253.25	8885.75	7183.5	1499.84	ribosomal protein L24
ARHGDIA	7285.75	7301	6350.5	7744.75	7170.5	586.65	Rho GDP dissociation inhibitor (GDI) alpha
CIRBP	6969.25	7586.5	5753.75	8121	7107.62	1017.9	cold inducible RNA binding protein
MYH11	7869.25	7916.5	5895.5	6306	6996.81	1048.35	myosin, heavy chain 11, smooth muscle
NME2	6684.75	7633.75	5001.25	8610	6982.44	1536.98	NME/NM23 nucleoside diphosphate kinase 2
PTPRC	7107.75	7157.5	6086	7372.5	6930.94	574.888	protein tyrosine phosphatase, receptor type, C
CDC42	7156.25	7384.75	5389.25	7730.25	6915.12	1044.26	cell division cycle 42
MSN	6885.5	6793.75	6360.75	7221	6815.25	354.307	moesin
RPL29	6963.25	7434.75	4059.25	8742.5	6799.94	1976.07	ribosomal protein L29
OGT	6971.5	7086.75	6258.25	6656.25	6743.19	370.983	O-linked N-acetylglucosamine (GlcNAc) transferase
SCPEP1	7211	5341.75	6011.25	8325.25	6722.31	1319.06	serine carboxypeptidase 1
LOC100551269	7164	6390.25	6177.75	6661.25	6598.31	425.882	tyrosine-protein kinase JAK1-like
PKM	7344.5	6881.5	5542.25	6569.25	6584.38	764.27	pyruvate kinase, muscle
LOC104915388	6847.5	5693	5247.75	8404.5	6548.19	1409.25	40S ribosomal protein S3a pseudogene
LOC100544899	5973	7080.5	5955.5	7150.5	6539.88	665.327	EH domain-containing protein 3
RPL35	6291.75	6951.25	4371.75	8484.5	6524.81	1704.13	ribosomal protein L35
GNS	6937	6799.75	5466.25	6618	6455.25	672.154	glucosamine (N-acetyl)-6-sulfatase
LOC100547252	7074.25	8226.75	3060.75	7397.5	6439.81	2304.41	hemoglobin subunit beta
ATP5A1	6567.25	6853.5	4965	7248.5	6408.56	1002.08	ATP synthase, H+ transporting, mitochondrial F1 complex, alpha subunit 1, cardiac muscle
LDHB	6482	6859.25	4760.5	7394	6373.94	1138.85	lactate dehydrogenase B
ACTA2	7587.25	7572.5	4138.5	6164.5	6365.69	1627.83	actin, alpha 2, smooth muscle, aorta
C1QA	6494.75	6999.5	4456	7096.5	6261.69	1232.36	complement component 1, q subcomponent, A chain
RPL35A	6082.75	6560.75	4826.75	7479.75	6237.5	1104.81	ribosomal protein L35a
LOC104912834	6463.75	6579.25	4340.25	7374	6189.31	1297.42	nicotinamide riboside kinase 2-like
CALR	7140.75	7532.5	4316.5	5670.5	6165.06	1470.11	calreticulin
PDIA3	7084.25	7871.75	3806.5	5836.25	6149.69	1772.73	protein disulfide isomerase family A, member 3
HSPA5	6768	7655.5	4174	5656.75	6063.56	1501.83	heat shock 70kDa protein 5 (glucose-regulated protein, 78kDa)
COTL1	6293	6530	4574	6538.5	5983.88	946.778	coactosin-like F-actin binding protein 1
HMGN2	5884.25	6540	4510.5	6747.75	5920.62	1009.54	high mobility group nucleosomal binding domain 2
TGFBI	5851.75	5363.75	5213.75	7203.75	5908.25	905.598	transforming growth factor, beta-induced, 68kDa
BTG1	6446	5817.5	4535.5	6496.5	5823.88	912.764	B-cell translocation gene 1, anti-proliferative
COL18A1	5442.25	5328.25	6400.5	5966.5	5784.38	495.943	collagen, type XVIII, alpha 1
IRF8	6425.75	5987	4472.75	6219.75	5776.31	887.331	interferon regulatory factor 8
LAPTM4A	5791.5	5625.75	4754.75	6902.5	5768.62	882.147	lysosomal protein transmembrane 4 alpha
RPL34	5631.5	6458	3614.25	7339.25	5760.75	1591.85	ribosomal protein L34
SERPINH1	7155	7237.5	3474.25	5157.25	5756	1799.72	serpin peptidase inhibitor, clade H (heat shock protein 47), member 1, (collagen binding protein 1)
LOC104912139	5631.5	6547.75	3696	7121	5749.06	1499.89	60S ribosomal protein L36a
H3F3B	5857.5	6132.75	4315.25	6650	5738.88	1004.33	H3 histone, family 3B (H3.3B)
SERPINE2	6433.25	6947.75	3580	5928.25	5722.31	1487.62	serpin peptidase inhibitor, clade E (nexin, plasminogen activator inhibitor type 1), member 2
VCAM1	5823.75	6175	4701.5	6137.25	5709.38	690.115	vascular cell adhesion molecule 1
UBA52	5537.75	6221.25	3666.25	7340	5691.31	1540.94	ubiquitin A-52 residue ribosomal protein fusion product 1
PSAP	6386	5136.5	5199	5818	5634.88	587.676	prosaposin
RPS13	5533	5903.5	3882.5	6904.5	5555.88	1257.03	ribosomal protein S13
HNRNPA2B1	5764.25	6083.75	4102.75	5996.75	5486.88	932.554	heterogeneous nuclear ribonucleoprotein A2/B1
ITGB2	5565.25	5142.75	4969.75	6121.25	5449.75	512.803	integrin, beta 2 (complement component 3 receptor 3 and 4 subunit)
LOC100548331	5617.5	5609	4239.25	6329.5	5448.81	874.217	14-3-3 protein theta
SEPT9	5834.25	5223.75	5134.25	5391	5395.81	311.058	septin 9
ITGB1	5697.75	5830.25	4386.5	5563.5	5369.5	664.32	integrin, beta 1 (fibronectin receptor, beta polypeptide, antigen CD29 includes MDF2, MSK12)
HNRNPH1	5632.75	5408.25	4614.75	5715.25	5342.75	502.371	heterogeneous nuclear ribonucleoprotein H1 (H)
LOC100539142	8446	6590.5	2455.5	3877.5	5342.38	2687.64	dispanin subfamily A member 2b-like
APP	5831.5	5606.5	4360	5512	5327.5	658.775	amyloid beta (A4) precursor protein
ATF4	5726.25	5829.5	3940.25	5792.75	5322.19	922.282	activating transcription factor 4
PDCD4	6007.5	5207.75	4147	5888.5	5312.69	853.261	programmed cell death 4 (neoplastic transformation inhibitor)
HNRNPA3	5491	5680.5	4089.25	5842.75	5275.88	804.037	heterogeneous nuclear ribonucleoprotein A3
LOC104912188	4915	5328.5	4515.75	6296.75	5264	764.289	uncharacterized LOC104912188
CR1	4920.5	5486.25	5189.5	5376.25	5243.12	247.517	complement component (3b/4b) receptor 1 (Knops blood group)
RAC2	5339.5	5265.25	4155.25	6155.25	5228.81	821.463	ras-related C3 botulinum toxin substrate 2 (rho family, small GTP binding protein Rac2)
CD164	5408	5189.5	4140.75	5904	5160.56	742.693	CD164 molecule, sialomucin
SEPT7	5832.25	5348.75	3963.75	5488.5	5158.31	821.88	septin 7
H3F3A	5218.5	5246.25	3969	6189.25	5155.75	910.792	H3 histone, family 3A
ACTR3	5234	5262.75	4187.5	5928.25	5153.12	719.215	ARP3 actin-related protein 3 homolog (yeast)
CNBP	5386	5533.25	3969.5	5681.5	5142.56	791.292	CCHC-type zinc finger, nucleic acid binding protein
TPM3	5185.25	5435	4222.25	5582.25	5106.19	611.651	tropomyosin 3
ACTN1	5606.5	5152.25	4329	5180.25	5067	534.103	actinin, alpha 1
WDFY4	5575.5	4853.75	4820	5003.5	5063.19	350.728	WDFY family member 4
CD82	4763	5245.5	4614	5562.25	5046.19	437.046	CD82 molecule
ARPC5	5111.5	5407.25	3594.5	5887	5000.06	990.031	actin related protein 2/3 complex, subunit 5, 16kDa
PLAC8	7529.75	5902.5	2501.75	4029.25	4990.81	2190.69	placenta-specific 8
NPC2	4614.5	5049.75	4167.75	6115.75	4986.94	834.254	Niemann-Pick disease, type C2
NELL2	5195.75	4933.75	3977.75	5786.75	4973.5	753.629	NEL-like 2 (chicken)
IFI30	4589.75	4790.5	4419.5	5931.5	4932.81	682.84	interferon, gamma-inducible protein 30
LOC104913399	4621	5006.25	3842.75	6167	4909.25	968.135	uncharacterized LOC104913399
YWHAZ	5038	5297.5	3678.75	5566	4895.06	839.039	tyrosine 3-monooxygenase/tryptophan 5-monooxygenase activation protein, zeta
NACA	4819.5	5228.5	3518.5	5936.5	4875.75	1015.7	nascent polypeptide-associated complex alpha subunit
HDLBP	5059.25	6218.25	3630	4488.25	4848.94	1085.53	high density lipoprotein binding protein
CLU	5190.75	5576.75	3573.5	4839	4795	868.284	clusterin
CD63	4507.75	5019.25	3826.5	5655.5	4752.25	775.445	CD63 molecule
TF	4621.5	6452	3437.25	4449.25	4740	1255.21	transferrin
RAP1A	4830.25	4989.75	3559.5	5092.75	4618.06	713.923	RAP1A, member of RAS oncogene family
RPL22	4391.75	5086.25	2957.25	5982.25	4604.38	1276.58	ribosomal protein L22
FAM49A	5010.25	4552.75	3670.5	5039.25	4568.19	638.592	family with sequence similarity 49, member A
C1QC	4527	4882.75	3174.75	5550.5	4533.75	1000.42	complement component 1, q subcomponent, C chain
SF3B1	4762	4731.5	3899.5	4713.75	4526.69	418.6	splicing factor 3b, subunit 1, 155kDa
ARPC2	4639	4747.25	3535.25	5145	4516.62	689.472	actin related protein 2/3 complex, subunit 2, 34kDa
GRB2	4539.75	4915.25	3765.5	4840.25	4515.19	525.468	growth factor receptor-bound protein 2
STAT1	6546.75	6936	1867.5	2564.75	4478.75	2632.91	signal transducer and activator of transcription 1, 91kDa
RPL36	4275.5	5026.5	2803.75	5694.25	4450	1241.12	ribosomal protein L36
LIPA	4082.5	4191.75	4231	5253.75	4439.75	546.292	lipase A, lysosomal acid, cholesterol esterase
ATP1A1	4438.25	4646.25	3810.75	4820.75	4429	440.827	ATPase, Na+/K+ transporting, alpha 1 polypeptide
CORO1C	4756.5	4550.25	3823.25	4559	4422.25	410.532	coronin, actin binding protein, 1C
ANP32E	4573.25	4972.75	3475	4633	4413.5	649.934	acidic (leucine-rich) nuclear phosphoprotein 32 family, member E
MYBPC1	3824.25	4713	4064.25	5021.75	4405.81	556.364	myosin binding protein C, slow type
SLC40A1	3915.5	4282.5	3928.75	5469.5	4399.06	733.587	solute carrier family 40 (iron-regulated transporter), member 1
APLP2	4444.75	4223.25	4017	4896.5	4395.38	376.988	amyloid beta (A4) precursor-like protein 2
HTRA1	3798.5	4560.25	3971.5	5189.5	4379.94	630.554	HtrA serine peptidase 1
SERBP1	4431.25	4396.75	3651.75	4791.75	4317.88	478.663	SERPINE1 mRNA binding protein 1
CAPRIN1	4526.75	4399.75	3671.25	4527.5	4281.31	411.117	cell cycle associated protein 1
CTSA	4016	4118.75	3751.75	5168	4263.62	622.419	cathepsin A
COL1A2	4925.75	4595.25	3295.5	4040	4214.12	713.175	collagen, type I, alpha 2
CTSB	4253.75	4115	4064.75	4214.75	4162.06	87.3063	cathepsin B
FAU	3941.75	4559.5	3322.5	4759.5	4145.81	649.932	Finkel-Biskis-Reilly murine sarcoma virus (FBR-MuSV) ubiquitously expressed
CFH	4111	4165.25	3686	4533	4123.81	346.889	complement factor H
LYN	4282.5	4131.75	3569.5	4485.25	4117.25	392.841	LYN proto-oncogene, Src family tyrosine kinase
NR1H3	4166.75	4492.75	3441.75	4356.5	4114.44	467.96	nuclear receptor subfamily 1, group H, member 3
LOC104916043	4053.5	4548.5	3185	4669.75	4114.19	674.376	uncharacterized LOC104916043
CLIC2	4396.25	4342.25	3573	3994.25	4076.44	379.974	chloride intracellular channel 2
MATR3	4341.25	4412.5	3322	4188.5	4066.06	504.766	matrin 3
BTG2	3925.25	3822.75	4198	4298.75	4061.19	223.968	BTG family, member 2
SAT1	4320.25	3863.5	3341.5	4456.75	3995.5	504.432	spermidine/spermine N1-acetyltransferase 1
NCOA4	3788.5	4007.5	3527.5	4651	3993.62	480.168	nuclear receptor coactivator 4
LOC100545817	4534.5	5183	2966.5	3280.75	3991.19	1044.08	class I histocompatibility antigen, F10 alpha chain-like
RPS21	3926.5	4379	2390.25	5261.5	3989.31	1201.56	ribosomal protein S21
ARPC3	3943	4143	2848.5	4846.75	3945.31	827.581	actin related protein 2/3 complex, subunit 3, 21kDa
LOC100539974	4055	4458.75	3446.25	3757	3929.25	431.718	tubulin alpha-1B chain
DYNC1H1	4392.75	4031	3393.25	3857.25	3918.56	415.214	dynein, cytoplasmic 1, heavy chain 1
CTSH	3877.25	3879.25	3301.75	4615.5	3918.44	538.341	cathepsin H
PDGFRB	4241.75	3882.25	3448.25	4084	3914.06	343.633	platelet-derived growth factor receptor, beta polypeptide
CSDE1	4163.75	4166.25	3275.25	4036.25	3910.38	427.746	cold shock domain containing E1, RNA-binding
LOC100540894	4891.75	5603.25	2096.25	2995.25	3896.62	1628.56	lymphocyte antigen 6E
FDFT1	3807.75	4424.25	2803.75	4510.25	3886.5	786.721	farnesyl-diphosphate farnesyltransferase 1
ATP5B	4097.25	4372	2908.75	4136.25	3878.56	657.836	ATP synthase, H+ transporting, mitochondrial F1 complex, beta polypeptide
EIF3M	3555	3782	3372	4650.25	3839.81	565.72	eukaryotic translation initiation factor 3, subunit M
HMOX1	3622	4386	3473.25	3876	3839.31	400.599	heme oxygenase (decycling) 1
TCOF1	4083.75	4339	2424.5	4430	3819.31	941.354	Treacher Collins-Franceschetti syndrome 1
RARRES1	3760.5	3472.5	3040.75	4956.25	3807.5	820.968	retinoic acid receptor responder (tazarotene induced) 1
PRDX1	3920.25	4299.5	2466.5	4497.75	3796	918.146	peroxiredoxin 1
RBM5	3989	3921	3256	3911.5	3769.38	343.986	RNA binding motif protein 5
CHCHD2	3669.75	4329	2514	4546.25	3764.75	913.331	coiled-coil-helix-coiled-coil-helix domain containing 2
STK17A	4247.5	3857.5	3099	3845	3762.25	480.031	serine/threonine kinase 17a
NRP1	3513.25	3477	3688.25	4311	3747.38	386.905	neuropilin 1
SLC25A3	3525.5	3990.25	3042	4415.25	3743.25	592.103	solute carrier family 25 (mitochondrial carrier; phosphate carrier), member 3
CAP1	3852.75	3925.5	3264.5	3928.75	3742.88	320.841	CAP, adenylate cyclase-associated protein 1 (yeast)
DNAJA1	4000.75	4220.5	3150.25	3578.5	3737.5	473.544	DnaJ (Hsp40) homolog, subfamily A, member 1
GDI2	3822	3842.5	2938.75	4306.5	3727.44	571.408	GDP dissociation inhibitor 2
PTEN	3956.5	4073.5	3013.5	3856	3724.88	482.507	phosphatase and tensin homolog
LAMP1	3990.75	3950.5	2921.75	3956.25	3704.81	522.344	lysosomal-associated membrane protein 1
LOC104913636	4245.25	4354.75	2598	3503.5	3675.38	811.703	intercellular adhesion molecule 1-like
GNAI2	3748.25	3764	3088.25	3977	3644.38	385.147	guanine nucleotide binding protein (G protein), alpha inhibiting activity polypeptide 2
TAGLN2	3996	4045	2683	3796	3630	640.455	transgelin 2
BMP2K	3565.5	3449	3520	3901.75	3609.06	200.928	BMP2 inducible kinase
WDR1	3600.75	3677	3006.75	4107	3597.88	452.735	WD repeat domain 1
RAN	3634.25	3946.5	2505.25	4258.5	3586.12	764.322	RAN, member RAS oncogene family
NSA2	3381	3700.5	2701	4538.5	3580.25	762.777	NSA2 ribosome biogenesis homolog (S. cerevisiae)
EIF3H	3260.5	3509	2791.75	4640.75	3550.5	785.317	eukaryotic translation initiation factor 3, subunit H
COL4A2	3932.5	3408.75	3523.5	3336	3550.19	266.306	collagen, type IV, alpha 2
PRPF8	3890.25	3654.75	3055	3509.25	3527.31	351.838	pre-mRNA processing factor 8
IL2RG	3538.5	3995.5	2684.5	3871.25	3522.44	591.004	interleukin 2 receptor, gamma
CAPZA1	3590.25	3765.25	2667	4032	3513.62	592.923	capping protein (actin filament) muscle Z-line, alpha 1
NRK	3677	3294.25	3487.75	3586	3511.25	164.014	Nik related kinase
PDIA4	4044.75	4663	2049.5	3259.5	3504.19	1127.1	protein disulfide isomerase family A, member 4
LOC100548116	4416.25	3488.25	2333	3761.5	3499.75	869.851	erythroblast NAD(P)(+)--arginine ADP-ribosyltransferase-like
SH3BGRL3	3295.75	3676.75	2852	4142.5	3491.75	549.362	SH3 domain binding glutamate-rich protein like 3
RPS29	3394.25	3928.75	2187	4449	3489.75	969.391	ribosomal protein S29
CCL21	2637.75	2937.75	3860	4488.5	3481	849.488	chemokine (C-C motif) ligand 21
EIF3I	3206.5	3328.75	2916	4453.25	3476.12	674.025	eukaryotic translation initiation factor 3, subunit I
SDPR	3917.75	3629	2614	3598.75	3439.88	569.047	serum deprivation response
ARPC4	3323.5	4037.5	2327.75	4052	3435.19	812.841	actin related protein 2/3 complex, subunit 4, 20kDa
M6PR	3134.25	3187.5	3259	4130.5	3427.81	471.238	mannose-6-phosphate receptor (cation dependent)
TGOLN2	3677.25	3744.5	2858	3379	3414.69	403.687	trans-golgi network protein 2
RPN1	3445.25	3956.5	2450.75	3797.75	3412.56	675.867	ribophorin I
MTPN	3530.25	3643	2743.75	3719.75	3409.19	450.4	myotrophin
RAB1A	3569.75	3768.5	2587.25	3704.25	3407.44	553.027	RAB1A, member RAS oncogene family
SESN1	3710	3488	2805.75	3466.5	3367.56	390.38	sestrin 1
PIK3AP1	3936.75	3412.5	2742.25	3315.25	3351.69	489.468	phosphoinositide-3-kinase adaptor protein 1
ARHGDIB	3458.25	3473	2549	3861	3335.31	556.389	Rho GDP dissociation inhibitor (GDI) beta
SERINC3	3521.25	3655.25	2516.5	3585.75	3319.69	538.247	serine incorporator 3
ZNF706	3166	3497.25	2603.5	3971.25	3309.5	575.092	zinc finger protein 706
C1QB	3182.5	3428.25	2289.5	4327.75	3307	838.141	complement component 1, q subcomponent, B chain
LOC100550153	3294.25	3650.25	2178	4076.75	3299.81	813.415	polyubiquitin-B
EIF5	3526.75	3396.25	2662.25	3550.25	3283.88	419.917	eukaryotic translation initiation factor 5
GNB1	3400.25	3409.25	2748.75	3573.5	3282.94	364.92	guanine nucleotide binding protein (G protein), beta polypeptide 1
SRSF1	3538.75	3536.25	2563	3459.25	3274.31	475.642	serine/arginine-rich splicing factor 1
RSRP1	3987.25	3519	2717.75	2871.5	3273.88	588.832	arginine/serine-rich protein 1
LOC104913771	3613.75	3600	2322	3505.25	3260.25	627.357	uncharacterized LOC104913771
PTMA	3625.5	3437.75	2583	3247.75	3223.5	453.995	prothymosin, alpha
EIF5A2	3397.75	3394	2510.5	3486.5	3197.19	459.783	eukaryotic translation initiation factor 5A2
LOC104913556	4113	2822.75	2384.25	3464	3196	755.197	gamma-glutamyltransferase 5-like
CCNI	3214.5	3523	2921.5	3108	3191.75	251.855	cyclin I
HNRNPH3	3456.25	3588.5	2366	3322	3183.19	555.549	heterogeneous nuclear ribonucleoprotein H3 (2H9)
CHD4	3510.75	3205.5	2964.5	2943.5	3156.06	264.655	chromodomain helicase DNA binding protein 4
PLEKHO1	3344	3043.25	2949.75	3157.25	3123.56	169.694	pleckstrin homology domain containing, family O member 1
LOC100546539	3339.75	3740.5	1904	3508.25	3123.12	829.189	aldose reductase-related protein 2-like
NAP1L1	3094.25	3087.5	2498.5	3797.25	3119.38	531.24	nucleosome assembly protein 1-like 1
VDAC2	3171.75	3348	2342	3610.75	3118.12	547.956	voltage-dependent anion channel 2
LY86	2819.75	2805.5	2229.25	4598.25	3113.19	1027.54	lymphocyte antigen 86
YWHAE	3332.5	3223.75	2496.5	3329	3095.44	402.468	tyrosine 3-monooxygenase/tryptophan 5-monooxygenase activation protein, epsilon
HNRNPU	3275.75	3211	2570.75	3274	3082.88	342.743	heterogeneous nuclear ribonucleoprotein U (scaffold attachment factor A)
GPX1	3014	3523.75	2224.5	3542.75	3076.25	618.394	glutathione peroxidase 1
EIF3F	2873.25	2963	2536.75	3800	3043.25	536.828	eukaryotic translation initiation factor 3, subunit F
LOC104912596	3232.5	3177.25	2379.5	3366	3038.81	446.626	uncharacterized LOC104912596
LOC104916784	3754.5	4853.25	1919.5	1614.5	3035.44	1536.87	class II histocompatibility antigen, B-L beta chain-like
NECAP2	3253	3102	2630	3127	3028	273.439	NECAP endocytosis associated 2
SDCBP	3043.5	2999.25	2335.25	3723.5	3025.38	567.057	syndecan binding protein (syntenin)
SET	3150.5	3167.75	2304.75	3371	2998.5	473.214	SET nuclear proto-oncogene
FUNDC2	3070.5	3171.25	2546.25	3146.5	2983.62	294.718	FUN14 domain containing 2
KCNMB1	2945.5	3020.25	1825.25	4026.5	2954.38	899.777	potassium large conductance calcium-activated channel, subfamily M, beta member 1
ZYX	3201.25	3050.75	2629.5	2909.75	2947.81	243.309	zyxin
PDIA6	3360.5	3630.5	2004.75	2774	2942.44	720.147	protein disulfide isomerase family A, member 6
PGK1	3219	3467.25	2012.25	3065.25	2940.94	640.895	phosphoglycerate kinase 1
AP2M1	2908	2905.5	2630	3310	2938.38	280.002	adaptor-related protein complex 2, mu 1 subunit
MBNL3	3199	3223.25	2438.25	2880.75	2935.31	366.282	muscleblind-like splicing regulator 3
EIF3A	2912.75	2775.5	2812.5	3136	2909.19	161.944	eukaryotic translation initiation factor 3, subunit A
TIMP2	2821.5	2960.75	2705.25	3139.25	2906.69	186.942	TIMP metallopeptidase inhibitor 2
ITGA4	3443	3312	2198.5	2645	2899.62	583.587	integrin, alpha 4 (antigen CD49D, alpha 4 subunit of VLA-4 receptor)
ERP29	3163.75	3523.75	2044	2838.75	2892.56	631.109	endoplasmic reticulum protein 29
ATP6AP1	2783	2873.75	2342.5	3556	2888.81	501.67	ATPase, H+ transporting, lysosomal accessory protein 1
RPS28	2641.5	3203	1873.5	3835	2888.25	833.868	ribosomal protein S28
ITIH5	2994.75	2794	2751.25	3009.75	2887.44	133.858	inter-alpha-trypsin inhibitor heavy chain family, member 5
PALLD	3173.25	2939.75	2392	3033.25	2884.56	342.107	palladin, cytoskeletal associated protein
DES	3390.25	3528.75	2060.75	2554	2883.44	697.288	desmin
INF2	2896	2683.25	2658.5	3271.25	2877.25	283.476	inverted formin, FH2 and WH2 domain containing
MYO1F	2995	2973.25	2651	2868.5	2871.94	157.304	myosin IF
TLX1	3437.75	2989	2253.75	2801.75	2870.56	490.211	T-cell leukemia homeobox 1
MCL1	3074.5	3127.5	2349.5	2912.75	2866.06	356.283	myeloid cell leukemia 1
PRNP	2898.5	2942	2477.5	3133.25	2862.81	276.373	prion protein
COLEC12	2995.5	2788.5	2373.25	3290.25	2861.88	385.357	collectin sub-family member 12
TNIP1	2970.25	2884.5	2502	3089	2861.44	253.871	TNFAIP3 interacting protein 1
EIF3L	2704.5	3049.75	2442	3244.5	2860.19	357.188	eukaryotic translation initiation factor 3, subunit L
OLFML2B	2972	2855.75	2782.25	2786.5	2849.12	88.5745	olfactomedin-like 2B
CTBP1	3157.5	3125.75	2212.75	2877	2843.25	438.645	C-terminal binding protein 1
RAB8B	2942.75	2917	2401.75	3107.5	2842.25	305.552	RAB8B, member RAS oncogene family
PPT1	3044.5	3231.5	1972.5	3111.25	2839.94	583.445	palmitoyl-protein thioesterase 1
NQO1	3357.75	2813.75	2242.5	2923.75	2834.44	459.221	NAD(P)H dehydrogenase, quinone 1
MYO9B	2849	2942.25	2625.75	2903.75	2830.19	141.56	myosin IXB
CYTH1	2941.5	2862	2529.5	2982.25	2828.81	205.695	cytohesin 1
RAB7A	2951.5	2983.75	2123.5	3242	2825.19	485.522	RAB7A, member RAS oncogene family
LOC100551072	2995.25	3375.75	1702	3212.75	2821.44	762.395	hemoglobin subunit alpha-D
ACP2	2899.25	2867.25	2331.75	3165.75	2816	349.466	acid phosphatase 2, lysosomal
BZW2	2959.25	2740.25	2266.75	3295.75	2815.5	431.313	basic leucine zipper and W2 domains 2
GMFB	2742.25	2955	2427.5	3083.25	2802	286.549	glia maturation factor, beta
HNRNPDL	2936.5	3010	2219	3040.75	2801.56	390.83	heterogeneous nuclear ribonucleoprotein D-like
LOC100538694	2693.75	3085	1874.5	3544.75	2799.5	707.982	cytochrome c oxidase subunit 4 isoform 1, mitochondrial
DNASE2B	2755	2873.5	2323.25	3227.75	2794.88	373.087	deoxyribonuclease II beta
ANKRD44	2848	2836	2547	2877.25	2777.06	154.35	ankyrin repeat domain 44
LOC104911507	2659	2808.25	2398.25	3164	2757.38	319.677	raftlin-like
LOC104912610	2911.75	3030	2202.5	2880.5	2756.19	374.698	uncharacterized LOC104912610
GSN	2339.5	3104	2293.5	3259	2749	503.751	gelsolin
PANK3	2821.25	3124.75	2333.75	2670.5	2737.56	328.877	pantothenate kinase 3
PRPF19	2844.25	2940	2101.5	3044.75	2732.62	428.643	pre-mRNA processing factor 19
SVEP1	2114.75	2014.75	3137.5	3656.5	2730.88	798.868	sushi, von Willebrand factor type A, EGF and pentraxin domain containing 1
LOC100548828	2593	2815	2350.5	3161.75	2730.06	344.685	complement receptor type 1-like
LDLRAD4	2801.5	2714.75	2588.5	2800.5	2726.31	100.47	low density lipoprotein receptor class A domain containing 4
IQGAP1	2841.75	2798.5	2476.25	2787.25	2725.94	168.108	IQ motif containing GTPase activating protein 1
P4HB	2797	3165.75	1994.5	2909.25	2716.62	505.55	prolyl 4-hydroxylase, beta polypeptide
VIM	2940.75	3275.25	1853.5	2784.75	2713.56	608.792	vimentin
UBE2D3	2788.75	2881.25	2052.25	3119	2710.31	460.233	ubiquitin-conjugating enzyme E2D 3
NOD1	2830.25	2803	2397.75	2798	2707.25	206.819	nucleotide-binding oligomerization domain containing 1
KPNA4	2839.25	2902.75	2155	2930.5	2706.88	369.894	karyopherin alpha 4 (importin alpha 3)
LOC100550679	2553.5	2737.5	2281	3169.25	2685.31	373.168	NADH-cytochrome b5 reductase 3
MDH1	2666	2849	1981	3210.5	2676.62	515.992	malate dehydrogenase 1, NAD (soluble)
G3BP1	2818.75	2982.75	2198.75	2699.5	2674.94	338.028	GTPase activating protein (SH3 domain) binding protein 1
TSPAN3	2719.5	3153.25	1921.75	2896	2672.62	531.321	tetraspanin 3
FBN1	3136.75	2777.75	2080	2689	2670.88	438.909	fibrillin 1
IFNGR2	2692.25	2737.5	2228.25	3002	2665	321.62	interferon gamma receptor 2 (interferon gamma transducer 1)
HSPD1	2840	3033.5	2063.5	2720.5	2664.38	420.832	heat shock 60kDa protein 1 (chaperonin)
ATP11C	2739	2635	2474	2765.25	2653.31	132.112	ATPase, class VI, type 11C
CCT6A	2799.25	2982.75	2047	2765.25	2648.56	412.263	chaperonin containing TCP1, subunit 6A (zeta 1)
COL5A2	3021.5	2747	2153.75	2643.75	2641.5	362.14	collagen, type V, alpha 2
HMGB1	2585.5	2722	2210.75	3046.25	2641.12	345.921	high mobility group box 1
LOC100551022	2734.75	2753.5	2188	2853.75	2632.5	300.903	clathrin heavy chain 1
PARVG	2728.75	2804.5	2125	2858.25	2629.12	340.256	parvin, gamma
ATP5F1	2602.25	3088	1757	3042.75	2622.5	617.198	ATP synthase, H+ transporting, mitochondrial Fo complex, subunit B1
LASP1	2745	2701.25	2331	2700.25	2619.38	193.379	LIM and SH3 protein 1
RPS6KA1	2837.25	2593.5	2382.25	2650.5	2615.88	187.338	ribosomal protein S6 kinase, 90kDa, polypeptide 1
RPN2	3002.75	3111.75	1781.5	2561	2614.25	604.082	ribophorin II
NONO	2638.75	2763	2109.75	2929.25	2610.19	354.216	non-POU domain containing, octamer-binding
SSR1	2718.25	3326.25	1823.25	2565.25	2608.25	617.98	signal sequence receptor, alpha
C3H6orf62	2770	2886.25	2085.25	2662	2600.88	355.738	chromosome 3 open reading frame, human C6orf62
EIF2S3	2521.25	2659.75	2036.5	3178.75	2599.06	469.841	eukaryotic translation initiation factor 2, subunit 3 gamma, 52kDa
CD47	2944.25	2835.25	1986.25	2627.25	2598.25	428.668	CD47 molecule
GM2A	2654.75	2428.5	2434	2866.25	2595.88	208.796	GM2 ganglioside activator
CXCR5	2907	2655.75	2159	2649.5	2592.81	313.093	chemokine (C-X-C motif) receptor 5
ARF1	2603.75	2694.5	2206.75	2860.75	2591.44	277.661	ADP-ribosylation factor 1
LOC100544929	3289.5	4959.25	622.5	1419.75	2572.75	1944.39	extracellular fatty acid-binding protein
KAZALD1	3073.25	2686.25	1894.5	2624.75	2569.69	491.959	Kazal-type serine peptidase inhibitor domain 1
LOC100541155	2549.5	3041.5	2110	2536	2559.25	380.8	regulator of cell cycle RGCC-like
FGL2	2886.25	2118.25	2061	3160.75	2556.56	551.192	fibrinogen-like 2
ARPP19	2807.25	2762.5	2022	2619.75	2552.88	362.836	cAMP-regulated phosphoprotein, 19kDa
LIMD2	2627.75	2805.75	1909	2853.75	2549.06	437.643	LIM domain containing 2
FLNB	2607.25	2554	2409.25	2560.75	2532.81	85.7089	filamin B, beta
OASL	4982.75	4835.25	124	172	2528.5	2749.49	2'-5'-oligoadenylate synthetase-like
PPP1CB	2760.75	2692.75	1957	2696.25	2526.69	381.076	protein phosphatase 1, catalytic subunit, beta isozyme
HNRNPM	2551.75	2684.75	2114.5	2701.75	2513.19	274.122	heterogeneous nuclear ribonucleoprotein M
LOC100538975	1859.5	3057.75	1803.5	3298.75	2504.88	784.08	lysozyme g-like
ALDH7A1	2468.75	2432.5	2185.5	2906.75	2498.38	299.932	aldehyde dehydrogenase 7 family, member A1
FYB	2543.25	2657.75	2141	2623.25	2491.31	238.415	FYN binding protein
PTPRG	2643.75	2709	2062.75	2533	2487.12	292.095	protein tyrosine phosphatase, receptor type, G
PAMR1	2364.5	2613	2200	2766.25	2485.94	252.473	peptidase domain containing associated with muscle regeneration 1
CCDC50	2629.5	2307.25	2614.5	2383.5	2483.69	162.83	coiled-coil domain containing 50
LOC104916205	2392	2722.5	1676.75	3124.75	2479	613.041	uncharacterized LOC104916205
RCC2	2821.25	2552.25	2295.75	2236	2476.31	267.769	regulator of chromosome condensation 2
PPIB	2662.25	3127.25	1607	2507	2475.88	636.38	peptidylprolyl isomerase B (cyclophilin B)
TMEM123	2770.25	2670	1778.75	2677	2474	465.747	transmembrane protein 123
SPI1	2660	2702.75	1773	2758.25	2473.5	468.729	Spi-1 proto-oncogene
LOC104912763	2895	2592.25	1802.75	2572	2465.5	465.874	uncharacterized LOC104912763
EVL	2591.5	2420.5	2198.25	2627.25	2459.38	196.075	Enah/Vasp-like
RBM39	2711.5	2667.75	1960.5	2473.25	2453.25	344.435	RNA binding motif protein 39
FAM49B	2434.25	2498.25	1976	2875.25	2445.94	368.792	family with sequence similarity 49, member B
DDB1	2626.5	2566	2086.75	2486	2441.31	243.278	damage-specific DNA binding protein 1, 127kDa
LOC104911752	2544	2620.5	2123.5	2476.5	2441.12	219.769	uncharacterized LOC104911752
ATP6V0C	2494.25	2605.75	1891	2771.5	2440.62	383.713	ATPase, H+ transporting, lysosomal 16kDa, V0 subunit c
RASSF2	2596	2572.25	1987.25	2578.5	2433.5	297.67	Ras association (RalGDS/AF-6) domain family member 2
MOB1A	2430	2518.75	1875.25	2853.5	2419.38	406.007	MOB kinase activator 1A
SRSF3	2522.75	2740.75	1794.75	2599.25	2414.38	422.839	serine/arginine-rich splicing factor 3
EDNRA	2653.75	2574.25	1814.25	2602	2411.06	399.237	endothelin receptor type A
PLCG2	2581.25	2458	2264	2339.75	2410.75	138.9	phospholipase C, gamma 2 (phosphatidylinositol-specific)
LOC100538921	2393.25	2148.5	2315.25	2773.25	2407.56	264.302	heterogeneous nuclear ribonucleoprotein A1-like
CTSS	2503.5	2579.5	1897.25	2635.75	2404	342.152	cathepsin S
LOC100545141	2361.75	2472.5	2063.25	2710.75	2402.06	268.743	acidic leucine-rich nuclear phosphoprotein 32 family member B
LOC100538868	2476.25	2476.25	2177.5	2460	2397.5	146.867	hematopoietic lineage cell-specific protein-like
SF3B3	2630.25	2508.5	2051.5	2395.25	2396.38	249.138	splicing factor 3b, subunit 3, 130kDa
RPL22L1	2427	2465	1515	3143.5	2387.62	668.421	ribosomal protein L22-like 1
PLD4	2595	2605.75	2004.25	2329.5	2383.62	283.357	phospholipase D family, member 4
LOC100551296	2567.25	2943.5	1578.25	2442	2382.75	577.123	cystatin
PTGES3	2589	2761.75	1686.5	2493	2382.56	477.179	prostaglandin E synthase 3 (cytosolic)
HSPA9	2558.5	2476.75	1899.5	2581.5	2379.06	322.853	heat shock 70kDa protein 9 (mortalin)
EIF4H	2418.75	2605	2057.75	2429	2377.62	229.746	eukaryotic translation initiation factor 4H
AHCY	2214.5	2521.75	1944.25	2825	2376.38	380.935	adenosylhomocysteinase
FKBP1A	2514.75	2583.5	1773.25	2633.5	2376.25	404.937	FK506 binding protein 1A, 12kDa
PROS1	2264.75	2642.5	1920	2673.25	2375.12	355.757	protein S (alpha)
ALDH2	2240.75	2862.5	1864.25	2531.75	2374.81	424.702	aldehyde dehydrogenase 2 family (mitochondrial)
LOC654833	2559.25	2734.75	1673.5	2528.75	2374.06	475.782	myosin light polypeptide 6
CTSZ	2359.75	2306.5	1985	2834	2371.31	350.072	cathepsin Z
TFPI2	3399.25	2678	1487.5	1919.75	2371.12	843.751	tissue factor pathway inhibitor 2
AKR1A1	2308	2562.5	1784.75	2798.25	2363.38	434.603	aldo-keto reductase family 1, member A1 (aldehyde reductase)
CANX	2598.5	2551	1971	2311.25	2357.94	286.963	calnexin
BRI3BP	2593.75	2548.75	1956.5	2331.75	2357.69	290.892	BRI3 binding protein
CDC42SE2	3044.5	2437.25	1640.5	2283.5	2351.44	576.7	CDC42 small effector 2
TIMP3	2412.25	2554.5	1898.75	2517	2345.62	303.938	TIMP metallopeptidase inhibitor 3
LBR	2351.5	2476.5	2003.75	2496.75	2332.12	228.145	lamin B receptor
LOC100549826	2514	2429.75	1865	2484.75	2323.38	307.573	serine/arginine-rich splicing factor 5-like
ATP5I	2049.75	2354.5	1437.25	3448.75	2322.56	842.125	ATP synthase, H+ transporting, mitochondrial Fo complex, subunit E
CCT5	2482.5	2597.5	1726.5	2482	2322.12	400.783	chaperonin containing TCP1, subunit 5 (epsilon)
THRAP3	2524.25	2403.25	2025.25	2335.75	2322.12	212.725	thyroid hormone receptor associated protein 3
EIF3D	2174.5	2437.5	1878	2769	2314.75	379.399	eukaryotic translation initiation factor 3, subunit D
THBS1	2121	2459.25	2313.75	2356.75	2312.69	141.618	thrombospondin 1
COL6A2	2201.25	2602.75	1820.5	2623.5	2312	380.966	collagen, type VI, alpha 2
ATP5C1	2361	2576.75	1587.5	2707.5	2308.19	501.25	ATP synthase, H+ transporting, mitochondrial F1 complex, gamma polypeptide 1
RNASET2	2086.5	2158.75	2130.75	2856.25	2308.06	366.667	ribonuclease T2
PNRC1	2455.5	2329.75	1936.25	2496.25	2304.44	255.483	proline-rich nuclear receptor coactivator 1
SEPT6	2400.75	2457.75	1888.5	2469.5	2304.12	278.705	septin 6
ADD1	2412.25	2495.25	1869.25	2431.75	2302.12	290.751	adducin 1 (alpha)
STOM	2580.5	2575.25	1558.25	2489	2300.75	496.774	stomatin
TMEM59	2431	2432.25	1740.5	2581.25	2296.25	377.155	transmembrane protein 59
TMED5	2380.75	2437.75	1805	2545	2292.12	331.812	transmembrane emp24 protein transport domain containing 5
ALDOC	2315.75	2535.25	1832	2443.75	2281.69	313.016	aldolase C, fructose-bisphosphate
ARCN1	2428.75	2527.75	1800	2367	2280.88	327.349	archain 1
LMNB2	2306	2474	1950.5	2383	2278.38	229.115	lamin B2
COPB2	2366.5	2609.5	1755.5	2379.5	2277.75	365.619	coatomer protein complex, subunit beta 2 (beta prime)
CTNNB1	2419	2379.75	1854.5	2452.25	2276.38	282.807	catenin (cadherin-associated protein), beta 1, 88kDa
CBX3	2359.5	2421.5	1682.25	2610.5	2268.44	405.11	chromobox homolog 3
ASUN	2366.75	2451	1889	2332.25	2259.75	252.149	asunder spermatogenesis regulator
HNRNPAB	2371	2326.5	1837	2479	2253.38	284.873	heterogeneous nuclear ribonucleoprotein A/B
FIBIN	2621	2484.5	1543.75	2362.75	2253	484.457	fin bud initiation factor homolog (zebrafish)
FSTL1	2171	2142.5	2171	2517.5	2250.5	178.506	follistatin-like 1
PHB2	2230.25	2403.75	1805.75	2550.5	2247.56	322.316	prohibitin 2
NAA50	2390.75	2497	1717.75	2344.5	2237.5	352.333	N(alpha)-acetyltransferase 50, NatE catalytic subunit
LOC104915630	1818	2026.5	2333.25	2750.5	2232.06	405.265	3 beta-hydroxysteroid dehydrogenase/Delta 5-->4-isomerase-like
MAPRE1	2238.75	2307.25	1829.25	2542	2229.31	296.641	microtubule-associated protein, RP/EB family, member 1
PRSS23	2060	2743.5	1683.25	2429.5	2229.06	458.735	protease, serine, 23
LOC100539689	2554	2198.25	2322.25	1840.75	2228.81	297.772	talin-1
ARHGAP17	2465.75	2306.75	1975	2160	2226.88	209.248	Rho GTPase activating protein 17
EIF3B	2286.75	2204.5	1945.5	2458.75	2223.88	213.688	eukaryotic translation initiation factor 3, subunit B
PRCP	1991	1847.5	2095.75	2946.5	2220.19	494.785	prolylcarboxypeptidase (angiotensinase C)
LOC100546675	1098.5	1448.25	1331.25	5000.25	2219.56	1859.48	bactericidal permeability-increasing protein-like
LOC100550217	2426.5	2646.5	1576.75	2222	2217.94	461.267	HLA class II histocompatibility antigen, DM beta chain-like
DDX17	2541.25	2081	2286.5	1959.25	2217	254.885	DEAD (Asp-Glu-Ala-Asp) box helicase 17
NOP56	2275	2437	1909	2243.75	2216.19	221.616	NOP56 ribonucleoprotein
RAP1B	2248.75	2342	1704.75	2567	2215.62	365.844	RAP1B, member of RAS oncogene family
USP9X	2401.5	2318.25	1894.5	2227	2210.31	222.275	ubiquitin specific peptidase 9, X-linked
TM9SF3	2261.5	2423.5	1727.25	2400.75	2203.25	325.313	transmembrane 9 superfamily member 3
SPTAN1	2185.5	2203.25	2005	2417.5	2202.81	168.84	spectrin, alpha, non-erythrocytic 1
NDFIP2	2293.75	2128	1843.75	2544.75	2202.56	294.23	Nedd4 family interacting protein 2
SAP18	2262	2337.75	1526.5	2679.25	2201.38	485.144	Sin3A-associated protein, 18kDa
CAPZB	2279.25	2308.5	1653.75	2558.25	2199.94	385.048	capping protein (actin filament) muscle Z-line, beta
CALM1	2251	2231.25	1847	2448	2194.31	251.37	calmodulin 1 (phosphorylase kinase, delta)
CAPN11	2373.5	2207.5	2016.5	2176.25	2193.44	146.313	calpain 11
LOC104910981	2189	2328.25	1760.75	2487.75	2191.44	311.992	importin-7-like
ATP6V1G1	2263.75	2254.5	1566.75	2674.75	2189.94	459.355	ATPase, H+ transporting, lysosomal 13kDa, V1 subunit G1
HSPA2	2994	2369.5	1712.5	1683.5	2189.88	622.678	heat shock 70kDa protein 2
LOC104913910	2281.5	2337.75	1758.5	2325.25	2175.75	279.21	WD repeat and SOCS box-containing protein 1-like
ZNFX1	3430.25	2934.25	1076	1241.75	2170.56	1187.55	zinc finger, NFX1-type containing 1
COPA	2283.75	2424.25	1789	2183.5	2170.12	272.596	coatomer protein complex, subunit alpha
CALD1	2255.5	2394.75	1886.5	2141.75	2169.62	215.246	caldesmon 1
YME1L1	2287.25	2296	1804	2284.5	2167.94	242.675	YME1-like 1 ATPase
BZW1	2159.75	2319.5	1756.5	2425.25	2165.25	293.542	basic leucine zipper and W2 domains 1
PKIG	2368.5	2366.5	1704.5	2220.75	2165.06	314.739	protein kinase (cAMP-dependent, catalytic) inhibitor gamma
CNOT1	2344	2270.75	1921.75	2109.75	2161.56	187.439	CCR4-NOT transcription complex, subunit 1
RAC1	2137	2124.25	1907	2476.25	2161.12	235.106	ras-related C3 botulinum toxin substrate 1 (rho family, small GTP binding protein Rac1)
PRKACB	2261	2105.25	1842	2423.5	2157.94	247.479	protein kinase, cAMP-dependent, catalytic, beta
ESD	1929.75	1990	1818.25	2850.75	2147.19	474.407	esterase D
ANXA5	2261.25	2167.5	1574.5	2582.75	2146.5	420.756	annexin A5
ALB	1596.25	5759	529.75	695	2145	2454.5	albumin
RPL38	2027.75	2623.75	1163.5	2763.75	2144.69	727.815	ribosomal protein L38
LOC100540821	2056.75	2186.75	1767.75	2561.75	2143.25	329.402	guanine nucleotide-binding protein G(k) subunit alpha-like
LOC100544920	2006.25	2119.75	1848.5	2574.25	2137.19	311.883	leukotriene B4 receptor 1-like
RAP2C	2232.5	2273.25	1860.25	2181.75	2136.94	188.217	RAP2C, member of RAS oncogene family
BIRC2	2293	2408.75	1844.5	1985.75	2133	262.395	baculoviral IAP repeat containing 2
CCT2	2216.75	2263.25	1633.75	2364.75	2119.62	329.759	chaperonin containing TCP1, subunit 2 (beta)
CLTB	2242	2210.25	1731	2269.75	2113.25	255.99	clathrin, light chain B
LOC100550420	2333.5	2223	1834.25	2055	2111.44	217.391	deleted in malignant brain tumors 1 protein-like
PLBD1	2719.5	2348.25	1484.25	1881.75	2108.44	539.106	phospholipase B domain containing 1
CD36	1918	2049.5	1659	2806.25	2108.19	492.841	CD36 molecule (thrombospondin receptor)
HEBP1	1857.75	1864.75	1982.25	2718.25	2105.75	412.308	heme binding protein 1
MDH2	2180	2336.5	1443.25	2443.25	2100.75	451.468	malate dehydrogenase 2, NAD (mitochondrial)
SMAP2	2028.75	2103.75	1914.75	2352.75	2100	185.554	small ArfGAP2
ANXA11	2048.25	2168.75	1712.75	2458.5	2097.06	308.683	annexin A11
FXYD6	2230.5	2336.75	1641	2172.75	2095.25	310.357	FXYD domain containing ion transport regulator 6
RAB10	2205	2104.25	1911.5	2152.75	2093.38	128.039	RAB10, member RAS oncogene family
GHITM	2199.25	2410.75	1534	2212.5	2089.12	382.516	growth hormone inducible transmembrane protein
ABCA1	2063.5	1734	2137.5	2404.25	2084.81	275.886	ATP-binding cassette, sub-family A (ABC1), member 1
SEPP1	1906.5	1581	2259	2572.25	2079.69	429.517	selenoprotein P, plasma, 1
NAAA	2252.75	2355.5	1428.5	2279.75	2079.12	435.925	N-acylethanolamine acid amidase
ARL6IP1	2034	2055.25	1660.75	2559.25	2077.31	368.85	ADP-ribosylation factor-like 6 interacting protein 1
TMPO	2180.5	2219.25	1675.75	2228.5	2076	267.642	thymopoietin
TUBB4B	2217.75	2486.5	1502.25	2088.75	2073.81	415.506	tubulin, beta 4B class IVb
TPI1	2159.75	2436.25	1417.25	2279	2073.06	451.634	triosephosphate isomerase 1
YWHAB	2327.75	2092	1737.75	2118.75	2069.06	244.733	tyrosine 3-monooxygenase/tryptophan 5-monooxygenase activation protein, beta
CD79B	2299.25	2214	1646.25	2103.25	2065.69	290.911	CD79b molecule, immunoglobulin-associated beta
PIK3CD	2102	2090.75	1898.75	2126.5	2054.5	104.901	phosphatidylinositol-4,5-bisphosphate 3-kinase, catalytic subunit delta
DHRS7	1880.25	2090.75	1558	2685.5	2053.62	474.815	dehydrogenase/reductase (SDR family) member 7
PTRF	2292.5	1856.25	1862.5	2185.25	2049.12	223.451	polymerase I and transcript release factor
IPO5	1928	1997	1821.5	2448.75	2048.81	276.225	importin 5
UPF1	2245.75	2126	1790.5	2019.5	2045.44	193.461	UPF1 regulator of nonsense transcripts homolog (yeast)
PTMS	2331.5	1914.25	1841.25	2074.75	2040.44	217.174	parathymosin
TM9SF2	2019	2112.5	1809	2221.25	2040.44	175.032	transmembrane 9 superfamily member 2
LAMP3	1746.5	2142.5	2077	2178.25	2036.06	197.542	lysosomal-associated membrane protein 3
SRSF6	2262	2183.25	1853.25	1842.75	2035.31	218.708	serine/arginine-rich splicing factor 6
INPP5D	2254.5	2097.75	1801	1967.75	2030.25	192.619	inositol polyphosphate-5-phosphatase, 145kDa
DAPP1	2218.75	2181.5	1626.75	2085.25	2028.06	273.39	dual adaptor of phosphotyrosine and 3-phosphoinositides
LOC100541608	2067.75	2057.25	1676	2295.75	2024.19	256.886	putative E3 ubiquitin-protein ligase UBR7
MYD88	2432.5	2214.5	1571	1877.25	2023.81	378.553	myeloid differentiation primary response 88
TOPBP1	2147	2232.25	1638.75	2065.5	2020.88	263.69	topoisomerase (DNA) II binding protein 1
RDX	2077.25	2187.5	1751.5	2066	2020.56	187.564	radixin
HP1BP3	2051.5	2067	1706	2250.5	2018.75	227.245	heterochromatin protein 1, binding protein 3
NOLC1	2139.25	2149.75	1663.25	2122.5	2018.69	237.224	nucleolar and coiled-body phosphoprotein 1
TXNDC5	2060.5	3460.75	1002.75	1545	2017.25	1054.8	thioredoxin domain containing 5 (endoplasmic reticulum)
SDHD	2072.75	2127.25	1436.5	2415	2012.88	412.545	succinate dehydrogenase complex, subunit D, integral membrane protein
LOC723983	2111.75	2210.25	1337.75	2384	2010.94	462.69	cytochrome c oxidase subunit VIa
LOC104912963	2154	1506.25	1714.75	2639.5	2003.62	502.587	72 kDa type IV collagenase-like
STK10	2010.75	1875.25	1969.25	2150.25	2001.38	114.297	serine/threonine kinase 10
SERINC1	2018.25	1936.5	1721.5	2298.75	1993.75	238.763	serine incorporator 1
LOC104911312	2024.25	2237.75	1558	2141.25	1990.31	301.139	cytokine receptor common subunit beta-like
KDELR2	2152	2381.75	1350	2068	1987.94	445.488	KDEL (Lys-Asp-Glu-Leu) endoplasmic reticulum protein retention receptor 2
EPN2	2009.25	1997	1849.75	2090	1986.5	100.068	epsin 2
CIB1	2071.75	2258.5	1463.5	2143.25	1984.25	355.589	calcium and integrin binding 1 (calmyrin)
PRKCB	2152.25	1923.25	1879.75	1917.25	1968.12	124.25	protein kinase C, beta
AP3M1	2155.25	2167.25	1461	2062.25	1961.44	336.909	adaptor-related protein complex 3, mu 1 subunit
TCP1	2108	2215.5	1490	2029.5	1960.75	322.961	t-complex 1
RAD21	1959	1936.5	1783.75	2156.75	1959	153.105	RAD21 homolog (S. pombe)
TNFRSF21	1873	1749.25	2150	2053	1956.31	179.517	tumor necrosis factor receptor superfamily, member 21
SEPT8	2001.75	2022.25	1726	2066.75	1954.19	154.526	septin 8
F10	1611.75	1895.75	1773	2526.25	1951.69	400.307	coagulation factor X
ELMO2	2033	2107.75	1567.75	2054.25	1940.69	250.606	engulfment and cell motility 2
CSRP1	2115	2000	1495.5	2152	1940.62	303.726	cysteine and glycine-rich protein 1
FKBP4	2139.25	2024	1606.25	1990.5	1940	231.442	FK506 binding protein 4, 59kDa
PAK2	2046.25	1955.5	1805.5	1942.75	1937.5	99.3347	p21 protein (Cdc42/Rac)-activated kinase 2
LOC104911571	1874.75	1846.5	1703.5	2324.25	1937.25	268.669	thromboxane-A synthase-like
LOC100549893	1903.25	2068.5	1473	2286.25	1932.75	344.302	cytochrome b-c1 complex subunit 1, mitochondrial
C4H20orf194	2176	1886.25	1697.5	1968.25	1932	198.27	chromosome 4 open reading frame, human C20orf194
EFHD1	1945.75	2089.75	1489.5	2200.25	1931.31	312.429	EF-hand domain family, member D1
ATP6V0E1	1858.25	2110.25	1349.5	2370.75	1922.19	435.368	ATPase, H+ transporting, lysosomal 9kDa, V0 subunit e1
ANKRD13A	1956	1959.25	1628.5	2144	1921.94	214.453	ankyrin repeat domain 13A
PPP1CC	1964.5	2080.25	1502.25	2139.5	1921.62	288.874	protein phosphatase 1, catalytic subunit, gamma isozyme
CCT8	2051.25	2194	1486.5	1946.5	1919.56	306.01	chaperonin containing TCP1, subunit 8 (theta)
CRIP1	1679.5	2333.75	1399	2261.75	1918.5	453.598	cysteine-rich protein 1 (intestinal)
LOC100551216	3574.5	3930.5	54	102	1915.25	2126.54	interferon-induced protein with tetratricopeptide repeats 5-like
LOC100549894	1861	1834.75	1925.5	2033.5	1913.69	88.5093	protein tweety homolog 3-like
LOC100541119	1921.25	2002.5	1750.25	1978.75	1913.19	113.855	tyrosine-protein phosphatase non-receptor type substrate 1-like
LOC104910590	2159	3506.75	558.5	1409	1908.31	1250.22	uncharacterized LOC104910590
BASP1	1915.75	1923.75	1630.5	2157	1906.75	215.491	brain abundant, membrane attached signal protein 1
MMD	2137.25	1948.75	1602.5	1935	1905.88	222.304	monocyte to macrophage differentiation-associated
CASC4	1984.75	2133	1466.5	2035.5	1904.94	298.695	cancer susceptibility candidate 4
SYNGR3	1975.25	1956.5	1774	1912.25	1904.5	90.921	synaptogyrin 3
API5	1980	1953.5	1627.75	2054	1903.81	188.892	apoptosis inhibitor 5
LOC104914260	1672.5	2211.75	1486	2233.75	1901	379.353	uncharacterized LOC104914260
LOC104914461	1993.75	1966.5	1613	2029.75	1900.75	193.574	mitogen-activated protein kinase 14-like
GPR34	1739.75	1653	1432.25	2777	1900.5	598.5	G protein-coupled receptor 34
RCSD1	1995	2034.5	1419.5	2151	1900	327.107	RCSD domain containing 1
SELP	2074	2162.75	1601.75	1733.5	1893	268.199	selectin P (granule membrane protein 140kDa, antigen CD62)
U2AF1	1968.75	2014	1429.25	2155.75	1891.94	318.578	U2 small nuclear RNA auxiliary factor 1
PGAM1	1910.5	2176.75	1558.75	1915	1890.25	253.638	phosphoglycerate mutase 1 (brain)
PLEK	1776.5	2137.25	1532.25	2107.25	1888.31	288.205	pleckstrin
DEF6	1966.25	1950	1616.5	2014.25	1886.75	182.22	differentially expressed in FDCP 6 homolog (mouse)
CCT4	2027.75	2161.5	1394.25	1961.5	1886.25	338.384	chaperonin containing TCP1, subunit 4 (delta)
TCF21	2174.5	1910.75	1377.5	2080.75	1885.88	356.064	transcription factor 21
TXN	1816.5	2149.25	1318	2251.25	1883.75	420.374	thioredoxin
PAFAH1B1	1951	1912.75	1669.75	1992.75	1881.56	144.938	platelet-activating factor acetylhydrolase 1b, regulatory subunit 1 (45kDa)
TPRG1L	1830.25	2035.75	1432.5	2224	1880.62	339.276	tumor protein p63 regulated 1-like
TBC1D14	1963.75	1995.25	1546.75	2007.75	1878.38	221.857	TBC1 domain family, member 14
ADNP	2008.5	1808	1775.25	1908.5	1875.06	105.489	activity-dependent neuroprotector homeobox
SPTBN1	1900	1752.75	2047	1795	1873.69	131.082	spectrin, beta, non-erythrocytic 1
LOC100542258	1968.75	1831.75	1713.5	1973	1871.75	124.236	TSC22 domain family protein 3-like
SURF4	1985	2103	1441.75	1948	1869.44	292.686	surfeit 4
CHN2	1990.25	1905.25	1539.25	2039.75	1868.62	226.499	chimerin 2
CSK	2034.5	1955.75	1722.75	1751.5	1866.12	152.838	c-src tyrosine kinase
DOCK2	1985.5	2130.75	1608.5	1738	1865.69	235.982	dedicator of cytokinesis 2
SOD2	1940.25	2015	1304.5	2196	1863.94	388.106	superoxide dismutase 2, mitochondrial
ASAH1	1865.75	1860.25	1491.75	2237	1863.69	304.256	N-acylsphingosine amidohydrolase (acid ceramidase) 1
CD46	1950	1810.75	1773.5	1899.75	1858.5	80.7855	CD46 molecule, complement regulatory protein
IQGAP2	2060.25	2058.25	1581.25	1716	1853.94	243.375	IQ motif containing GTPase activating protein 2
EDF1	1947.75	1976.25	1432.75	2053	1852.44	283.3	endothelial differentiation-related factor 1
DKC1	1851.75	1821.25	1676.25	2045.5	1848.69	151.912	dyskeratosis congenita 1, dyskerin
RNF13	1783.5	1894.5	1464.25	2251.25	1848.38	324.652	ring finger protein 13
ATP2A3	1899.75	1708.5	1974.5	1809	1847.94	114.981	ATPase, Ca++ transporting, ubiquitous
LOC104912776	1900.5	1974	1483.5	2026.5	1846.12	247.212	disintegrin and metalloproteinase domain-containing protein 10-like
RAB3IL1	1730.5	1758	1728	2152.75	1842.31	207.404	RAB3A interacting protein (rabin3)-like 1
SUZ12	1903.75	2061	1425.25	1966.75	1839.19	283.423	SUZ12 polycomb repressive complex 2 subunit
LOC104909726	2063.25	2281.25	1124.5	1878.5	1836.88	502.635	uncharacterized LOC104909726
ACO2	1938.75	1882.25	1524.75	2000	1836.44	213.283	aconitase 2, mitochondrial
ARHGAP31	1965	1885.5	1575.75	1915.5	1835.44	176.201	Rho GTPase activating protein 31
EIF4A3	1972.5	1904.25	1347	2111.5	1833.81	335.804	eukaryotic translation initiation factor 4A3
SKP1	1914.5	1883.5	1425	2111.75	1833.69	290.606	S-phase kinase-associated protein 1
ILK	2008.75	2028.75	1402.75	1891	1832.81	293.079	integrin-linked kinase
SDHA	1760.5	1877.75	1496	2187.5	1830.44	286.631	succinate dehydrogenase complex, subunit A, flavoprotein (Fp)
SRRM1	2005.75	1925.25	1594.75	1793.75	1829.88	179.46	serine/arginine repetitive matrix 1
SUMO2	1958.25	1996.5	1306.25	2053.5	1828.62	350.442	small ubiquitin-like modifier 2
TFRC	1966.5	1841.5	1580.5	1913.5	1825.5	171.178	transferrin receptor
SBNO1	1869.25	1871.25	1652.25	1899	1822.94	114.599	strawberry notch homolog 1 (Drosophila)
UBP1	1956	1942	1523.75	1867.75	1822.38	202.815	upstream binding protein 1 (LBP-1a)
ZNF207	1971	1899.25	1534	1877.5	1820.44	195.092	zinc finger protein 207
IL7R	1597.75	1488.5	1754	2405	1811.31	410.514	interleukin 7 receptor
PUM2	1926	1829.5	1593.25	1872.75	1805.38	146.821	pumilio RNA-binding family member 2
LOC104911421	1775.25	1842.5	1600.25	1998.5	1804.12	164.978	pituitary tumor-transforming gene 1 protein-interacting protein-like
FAM120A	1975	1886	1624	1723.75	1802.19	157.894	family with sequence similarity 120A
CHST15	2025.75	1772.25	1441	1966	1801.25	263.416	carbohydrate (N-acetylgalactosamine 4-sulfate 6-O) sulfotransferase 15
PPP2CA	1834.25	1928.5	1425	2015.25	1800.75	261.177	protein phosphatase 2, catalytic subunit, alpha isozyme
ATP5G3	1856.75	2038.5	1273.25	2028.25	1799.19	360.4	ATP synthase, H+ transporting, mitochondrial Fo complex, subunit C3 (subunit 9)
BAMBI	2098.25	1939.75	1128	2018.25	1796.06	450.051	BMP and activin membrane-bound inhibitor
LOC100548287	1874.5	1892.5	1646.5	1759.5	1793.25	114.203	USP6 N-terminal-like protein
CDC42SE1	1865.75	1944.25	1520.5	1841.5	1793	186.885	CDC42 small effector 1
GLYR1	1827.75	1830.5	1563.25	1946.75	1792.06	162.311	glyoxylate reductase 1 homolog (Arabidopsis)
LEPROT	1842.5	1849.75	1494.5	1979.5	1791.56	207.804	leptin receptor overlapping transcript
PLEKHA2	1896	1735.75	1728	1803	1790.69	77.8678	pleckstrin homology domain containing, family A (phosphoinositide binding specific) member 2
FAM107B	1826.75	1890.5	1556.75	1877.75	1787.94	156.567	family with sequence similarity 107, member B
LOC100547530	1847.75	2040.75	1202.75	2059.5	1787.69	401.531	15 kDa selenoprotein
LOC100542873	1992.25	1923.5	1466.25	1763.5	1786.38	233.945	serine/threonine-protein kinase 38
USPL1	1957.25	1934.5	1508.5	1739.75	1785	208.583	ubiquitin specific peptidase like 1
CTSL	1675	1715.25	1471.75	2270.75	1783.19	342.068	cathepsin L
CTSC	1904.5	2176.25	1259.75	1790.25	1782.69	384.383	cathepsin C
PLXND1	1675.5	1592.75	1751.75	2093.75	1778.44	220.008	plexin D1
LOC100548773	1903.5	1801.25	1489.75	1919	1778.38	199.382	histone-binding protein RBBP4
RNF10	1903.75	1938.25	1464.25	1802.25	1777.12	216.423	ring finger protein 10
LIMS1	1847.5	1796.75	1413.5	2050.25	1777	265.931	LIM and senescent cell antigen-like domains 1
SSRP1	1847.25	1899.5	1511	1849.75	1776.88	178.876	structure specific recognition protein 1
KCTD2	1849.5	1872.25	1501	1880.5	1775.81	183.677	potassium channel tetramerization domain containing 2
CYGB	1991.25	1554.5	1641.75	1906	1773.38	208.399	cytoglobin
PPP1CA	1821.5	1909.25	1392	1952	1768.69	256.933	protein phosphatase 1, catalytic subunit, alpha isozyme
STX7	1660.5	1606.75	1521.75	2284.75	1768.44	348.916	syntaxin 7
XPO6	2000.75	1846.25	1521	1704	1768	204.451	exportin 6
LOC100548741	1770.25	1886.5	1390.25	2021.5	1767.12	271.417	myosin regulatory light chain 2, smooth muscle minor isoform-like
NFKBIA	1717.5	1780.75	1573.25	1988.75	1765.06	172.565	nuclear factor of kappa light polypeptide gene enhancer in B-cells inhibitor, alpha
ACTR1A	1853.5	1825	1491.75	1877.5	1761.94	181.399	ARP1 actin-related protein 1 homolog A, centractin alpha (yeast)
NFAT5	1900.5	1827	1634.75	1683.25	1761.38	123.558	nuclear factor of activated T-cells 5, tonicity-responsive
SRGN	1856.25	2143	1207.75	1836.75	1760.94	394.47	serglycin
RNF213	2626.5	2406	1036.25	963.5	1758.06	880.596	ring finger protein 213
MYLIP	1995.75	1677.75	1520.5	1833.75	1756.94	204.21	myosin regulatory light chain interacting protein
CSRP2	1867.5	2043	1221	1893.75	1756.31	365.149	cysteine and glycine-rich protein 2
NID2	1925.75	1683	1564	1828.5	1750.31	159.306	nidogen 2 (osteonidogen)
SASH3	1791.5	1948.75	1434.5	1814	1747.19	219.718	SAM and SH3 domain containing 3
DMD	1752.75	1604.75	1698	1932	1746.88	137.712	dystrophin
BTF3L4	1759.75	1881.25	1278.25	2061.5	1745.19	335.067	basic transcription factor 3-like 4
TPM4	1889.5	2025	1206.75	1852.75	1743.5	365.42	tropomyosin 4
LOC100542210	1775	1889.25	1408.5	1898.25	1742.75	229.787	reticulon-4-like
SNRPD3	1886.5	1804.75	1178.5	2093.25	1740.75	394.005	small nuclear ribonucleoprotein D3 polypeptide 18kDa
PEBP1	1846.25	1862.5	1277.25	1971.75	1739.44	313.124	phosphatidylethanolamine binding protein 1
LMF2	1803	1999.25	1520	1632.75	1738.75	209.026	lipase maturation factor 2
SRSF11	1840.25	1868	1423.25	1808	1734.88	209.192	serine/arginine-rich splicing factor 11
HSBP1	1795	1845.5	1183	2114	1734.38	393.342	heat shock factor binding protein 1
PSMA4	1771.75	1830	1305.25	2028.25	1733.81	306.078	proteasome (prosome, macropain) subunit, alpha type, 4
TSPAN4	1832.75	1686	1640.75	1764.25	1730.94	84.9091	tetraspanin 4
EIF3K	1557.75	1921.5	1323.75	2118.25	1730.31	356.894	eukaryotic translation initiation factor 3, subunit K
OSTF1	1766	1746	1529.5	1878.25	1729.94	145.751	osteoclast stimulating factor 1
TWF2	1869	1881.25	1441.5	1719.25	1727.75	204.552	twinfilin actin-binding protein 2
LOC100548272	1715.5	1707.5	1543.75	1927	1723.44	157.101	cytoplasmic FMR1-interacting protein 1-like
CTDSPL	1817	1753.75	1529.25	1790.75	1722.69	131.543	CTD (carboxy-terminal domain, RNA polymerase II, polypeptide A) small phosphatase-like
PRELID1	1716.75	1934.75	1249	1963	1715.88	330.126	PRELI domain containing 1
KLF2	1706.25	1516.75	1778.25	1853.5	1713.69	144.402	Kruppel-like factor 2
CNN3	1866	1931.25	1205.75	1849.5	1713.12	340.087	calponin 3, acidic
LOC104917254	1966.75	1619.5	1279.75	1983	1712.25	333.534	uncharacterized LOC104917254
HMGN1	1710.75	1917.25	1212	2007	1711.75	355.506	high mobility group nucleosome binding domain 1
TIE1	1833.25	1608.5	1590	1811.25	1710.75	129.283	tyrosine kinase with immunoglobulin-like and EGF-like domains 1
AP1M1	1758.75	1810.25	1442.25	1818.5	1707.44	178.757	adaptor-related protein complex 1, mu 1 subunit
PYGL	1645.5	1491.25	1678.25	2014	1707.25	220.156	phosphorylase, glycogen, liver
LOC723981	1710	1950.25	1078	2080.25	1704.62	445.014	cytochrome c oxidase subunit VIIb precursor
CSNK1A1	1833.25	1775	1473	1737	1704.56	159.369	casein kinase 1, alpha 1
EPRS	1804.75	1756.25	1403.75	1836	1700.19	200.33	glutamyl-prolyl-tRNA synthetase
AP2A2	1750.25	1666.25	1506	1874.75	1699.31	154.743	adaptor-related protein complex 2, alpha 2 subunit
SLC39A10	1539.75	1991.75	1465	1796	1698.12	241.678	solute carrier family 39 (zinc transporter), member 10
RPS6KA3	1767.25	1849.5	1457.5	1717.5	1697.94	169.281	ribosomal protein S6 kinase, 90kDa, polypeptide 3
MICAL1	1869.25	1848	1468	1598.75	1696	195.415	microtubule associated monooxygenase, calponin and LIM domain containing 1
TMEM131	1808.5	1641	1712.25	1619.25	1695.25	85.3105	transmembrane protein 131
LIFR	1694	1736.25	1496.25	1853.5	1695	148.69	leukemia inhibitory factor receptor alpha
RAB11A	1842.25	1719.75	1356.75	1857.25	1694	233.116	RAB11A, member RAS oncogene family
MMP15	1662	1644.25	1547.25	1921	1693.62	159.753	matrix metallopeptidase 15 (membrane-inserted)
FNBP1	1861.75	1646.75	1576.5	1683.5	1692.12	121.484	formin binding protein 1
STAT4	2122	1863.25	1366.75	1409.5	1690.38	365.062	signal transducer and activator of transcription 4
STMN1	1424	1808.5	1244.75	2269.25	1686.62	454.067	stathmin 1
YPEL1	1504.75	1573	1647.25	1973	1674.5	207.334	yippee-like 1 (Drosophila)
ABCC1	1684	1669.75	1553.75	1789.5	1674.25	96.4678	ATP-binding cassette, sub-family C (CFTR/MRP), member 1
GOLGA7	1603.5	1766.5	1344.75	1980.75	1673.88	268.345	golgin A7
EPS15	1880	1690.75	1517	1597	1671.19	156.272	epidermal growth factor receptor pathway substrate 15
SNRNP200	1742	1591	1691.5	1658.25	1670.69	63.3072	small nuclear ribonucleoprotein 200kDa (U5)
LOC104916733	1848.75	1956	1215	1660.75	1670.12	327.036	uncharacterized LOC104916733
SSR2	1792	2059.25	1100.5	1727	1669.69	405.783	signal sequence receptor, beta (translocon-associated protein beta)
VSIG4	1506.75	1757.75	1459	1954.5	1669.5	230.804	V-set and immunoglobulin domain containing 4
USP20	1786.25	1668.75	1394.5	1827	1669.12	194.989	ubiquitin specific peptidase 20
MYL9	1993.25	1932.5	1086	1664	1668.94	414.119	myosin, light chain 9, regulatory
EDEM1	1965.75	2067.5	1184	1456.75	1668.5	419.181	ER degradation enhancer, mannosidase alpha-like 1
ELAVL1	1767.75	1762.25	1355.25	1787.75	1668.25	208.954	ELAV like RNA binding protein 1
HYOU1	1908.75	2086.25	1191.5	1480.25	1666.69	406.279	hypoxia up-regulated 1
MAP7D3	1751.5	1835.75	1379.5	1689.75	1664.12	198.962	MAP7 domain containing 3
LOC100550170	1739	1786.25	1348	1782	1663.81	211.621	putative RNA-binding protein Luc7-like 2
LOC104914687	1816.75	1678.5	1429.25	1720.5	1661.25	165.139	minor histocompatibility protein HA-1-like
LSP1	1700.25	1563.5	1470.5	1909	1660.81	190.474	lymphocyte-specific protein 1
LOC100544640	2128.25	3220.5	464.5	829.5	1660.69	1261.4	protein MRP-126
BTK	1795.25	1699.25	1422.5	1725.5	1660.62	163.837	Bruton agammaglobulinemia tyrosine kinase
EFEMP1	1754.25	1661.25	1319	1896.5	1657.75	245.681	EGF containing fibulin-like extracellular matrix protein 1
CMTM7	1740	1795.75	1344.5	1747.5	1656.94	209.751	CKLF-like MARVEL transmembrane domain containing 7
LOC104909481	1669	1904.5	1353	1694	1655.12	227.429	exportin-1
NAP1L4	1690.25	1728.75	1307.75	1892.5	1654.81	247.434	nucleosome assembly protein 1-like 4
METTL23	1815	1864.75	1128	1799.75	1651.88	350.351	methyltransferase like 23
PSMC2	1672.5	1779	1244.5	1893.75	1647.44	283.411	proteasome (prosome, macropain) 26S subunit, ATPase, 2
TXNIP	1561.75	1445.75	1710.75	1870.75	1647.25	184.298	thioredoxin interacting protein
FBLN5	1550.5	1562.75	1529.5	1938.5	1645.31	195.94	fibulin 5
LOC104913988	1685	1729.25	1393	1771.5	1644.69	171.468	serine/threonine-protein kinase 4
NAA15	1732.75	1772.25	1381.5	1691.75	1644.56	178.428	N(alpha)-acetyltransferase 15, NatA auxiliary subunit
C1QBP	1737	1889.75	1154.5	1795.25	1644.12	332.43	complement component 1, q subcomponent binding protein
ANKRD17	1840	1738.75	1470.75	1526.75	1644.06	174.315	ankyrin repeat domain 17
ATP6AP2	1664.5	1597.5	1334.75	1979	1643.94	264.854	ATPase, H+ transporting, lysosomal accessory protein 2
HDAC1	1715	1639.25	1451.25	1768.25	1643.44	138.628	histone deacetylase 1
CD81	1802.25	1854.5	1213.5	1702.75	1643.25	293.333	CD81 molecule
FYTTD1	1656.75	1724.75	1338.25	1852	1642.94	218.652	forty-two-three domain containing 1
LOC104914261	1723.75	1630.5	1649.5	1561.5	1641.31	66.7081	uncharacterized LOC104914261
STAT3	1719.25	1800	1516	1516.5	1637.94	144.328	signal transducer and activator of transcription 3 (acute-phase response factor)
TOP2B	1737	1694.25	1418	1686.5	1633.94	145.661	topoisomerase (DNA) II beta 180kDa
OIT3	1506.25	1472.75	1508.75	2022	1627.44	263.553	oncoprotein induced transcript 3
IDH2	1640.25	1725.25	1343.25	1796	1626.19	199.082	isocitrate dehydrogenase 2 (NADP+), mitochondrial
PIP4K2A	1666	1637.5	1397	1800	1625.12	167.776	phosphatidylinositol-5-phosphate 4-kinase, type II, alpha
TRA2A	1655.25	1617.75	1747.5	1469.5	1622.5	115.656	transformer 2 alpha homolog (Drosophila)
SYNCRIP	1720	1597.25	1440.5	1726.5	1621.06	134.258	synaptotagmin binding, cytoplasmic RNA interacting protein
PNRC2	1768	1802	1203	1706	1619.75	280.662	proline-rich nuclear receptor coactivator 2
CNDP2	1612.5	1609	1329.75	1927.5	1619.69	244.253	CNDP dipeptidase 2 (metallopeptidase M20 family)
ACSF2	1542.25	1711.75	1369.75	1852.5	1619.06	209.078	acyl-CoA synthetase family member 2
MYO1C	1908.75	1670.25	1334.5	1554.5	1617	239.211	myosin IC
KARS	1751.5	1813	1172.5	1727	1616	297.872	lysyl-tRNA synthetase
IL16	1784	1781.5	1302	1592.75	1615.06	227.118	interleukin 16
LOC100545668	1453	1497.5	1370	2129	1612.38	348.446	aldose reductase-like
LOC100542161	1630	1728.25	1203.75	1868.75	1607.69	286.561	serine/arginine-rich splicing factor 7-like
LRRFIP1	1710.25	1573.5	1483.5	1662.25	1607.38	100.145	leucine rich repeat (in FLII) interacting protein 1
CCDC88C	1634.25	1641	1545.25	1600	1605.12	43.7667	coiled-coil domain containing 88C
KIAA0040	1762	1556	1410.5	1687	1603.88	154.488	KIAA0040 ortholog
UVRAG	1744	1550.5	1397.75	1722	1603.56	162.198	UV radiation resistance associated
APOA1	2029.5	2012.5	871.5	1494.75	1602.06	546.626	apolipoprotein A-I
CYTH4	1779	1804.75	1229.75	1593.5	1601.75	265.254	cytohesin 4
GJA1	1814.25	1660	1189.75	1741.25	1601.31	281.515	gap junction protein, alpha 1, 43kDa
PTBP1	1777.25	1553.75	1519.75	1554	1601.19	118.472	polypyrimidine tract binding protein 1
ELF1	1764	1740	1284	1616.25	1601.06	221.067	E74-like factor 1 (ets domain transcription factor)
RUFY3	1783.25	1777.5	1278.5	1562	1600.31	237.972	RUN and FYVE domain containing 3
UBXN11	1525	1876.75	1017.75	1979.75	1599.81	434.143	UBX domain protein 11
ARHGEF6	1871	1681	1388.25	1447.25	1596.88	222.211	Rac/Cdc42 guanine nucleotide exchange factor (GEF) 6
CZH9orf72	1459.75	1594.25	1485.75	1846	1596.44	176.278	chromosome Z open reading frame, human C9orf72
ZC3H13	1657.75	1763.25	1331.5	1632	1596.12	185.33	zinc finger CCCH-type containing 13
ATIC	1443.5	1730.75	1352.75	1854.75	1595.44	236.315	5-aminoimidazole-4-carboxamide ribonucleotide formyltransferase/IMP cyclohydrolase
SASH1	1626.75	1615.75	1443.25	1694.25	1595	106.954	SAM and SH3 domain containing 1
SH3KBP1	1734.5	1728.25	1210.25	1705.75	1594.69	256.589	SH3-domain kinase binding protein 1
SNAP23	1630.5	1726.5	1279.5	1730.25	1591.69	213.183	synaptosomal-associated protein, 23kDa
AGRN	1793.5	1660.75	1405.5	1485.25	1586.25	174.523	agrin
LOC104914059	1611.5	1631.75	1389	1711.5	1585.94	138.206	phosphatidylinositol 3,4,5-trisphosphate-dependent Rac exchanger 1 protein-like
HMGN3	1568.5	1748.25	1228.75	1792.5	1584.5	256.185	high mobility group nucleosomal binding domain 3
CCT7	1547.5	1589.5	1376.75	1809.75	1580.88	178.175	chaperonin containing TCP1, subunit 7 (eta)
COPB1	1684.25	1727	1218.25	1693.75	1580.81	242.402	coatomer protein complex, subunit beta 1
HM13	1575.25	1952	1113.75	1679.25	1580.06	349.116	histocompatibility (minor) 13
CDH5	1546.75	1528.75	1385.5	1849	1577.5	194.849	cadherin 5, type 2 (vascular endothelium)
SON	1748.75	1523.5	1598.5	1421.5	1573.06	137.769	SON DNA binding protein
LOC100538586	1608.25	1566.75	1444.5	1667.75	1571.81	94.456	phosphatidylinositol-binding clathrin assembly protein
SRPR	1819	1770	1213.5	1483.5	1571.5	280.812	signal recognition particle receptor (docking protein)
LOC100545745	1545.75	1692	1135.75	1896.5	1567.5	321.778	cytochrome c oxidase subunit 5A, mitochondrial
RRAS2	1641	1618	1232.75	1778	1567.44	234.037	related RAS viral (r-ras) oncogene homolog 2
ARHGAP21	1561	1618.25	1383.75	1706.25	1567.31	136.178	Rho GTPase activating protein 21
SUCLG1	1618.75	1672.5	1230.75	1744	1566.5	229.638	succinate-CoA ligase, alpha subunit
P2RY6	1708	1464.25	1344	1748	1566.06	194.015	pyrimidinergic receptor P2Y, G-protein coupled, 6
IKZF1	1645	1654.75	1363.75	1595.75	1564.81	136.506	IKAROS family zinc finger 1 (Ikaros)
HECA	1804.25	1618.75	1274	1562	1564.75	219.711	headcase homolog (Drosophila)
GPX3	1551.5	1828.5	1100.75	1772	1563.19	330.645	glutathione peroxidase 3 (plasma)
PCNA	1535.75	1656.5	1139.25	1918.25	1562.44	324.166	proliferating cell nuclear antigen
ACAA2	1606	1657	1137.25	1849.25	1562.38	302.151	acetyl-CoA acyltransferase 2
RNF144A	1667	1541.5	1314.25	1725	1561.94	182.02	ring finger protein 144A
LOC100546924	1464.75	1748.5	1383.25	1648.5	1561.25	167.004	caspase recruitment domain-containing protein 9-like
DNAJC10	1640.75	1792	1197.75	1614	1561.12	254.611	DnaJ (Hsp40) homolog, subfamily C, member 10
IVNS1ABP	1716	1597.75	1331.75	1598.5	1561	162.622	influenza virus NS1A binding protein
STT3B	1584.75	1738.75	1299	1613	1558.88	185.732	STT3B, subunit of the oligosaccharyltransferase complex (catalytic)
COL6A3	1935.25	1664.25	1153.25	1481	1558.44	328.307	collagen, type VI, alpha 3
LOC104909411	1386.75	1470	1489.25	1885	1557.75	222.655	alkaline ceramidase 3-like
AP2B1	1651.5	1625.75	1383	1547.25	1551.88	121	adaptor-related protein complex 2, beta 1 subunit
ELOVL5	1654	1554.75	1229.25	1768.5	1551.62	231.985	ELOVL fatty acid elongase 5
COL6A1	1431	1672.75	1303.75	1790	1549.38	221.71	collagen, type VI, alpha 1
NGFR	1445.75	1526.25	1595.25	1629.5	1549.19	81.2348	nerve growth factor receptor
RAB5C	1549.25	1595.25	1248.5	1796	1547.25	226.153	RAB5C, member RAS oncogene family
PSMA7	1622	1690	1104.75	1761.25	1544.5	298.629	proteasome (prosome, macropain) subunit, alpha type, 7
LOC100542032	1472.5	1690.75	1222	1790	1543.81	252.222	cytochrome b-c1 complex subunit 2, mitochondrial
TGFBR2	1657	1532.5	1436.25	1536	1540.44	90.4149	transforming growth factor, beta receptor II (70/80kDa)
LOC104912356	1729	1590	1335.5	1504.5	1539.75	164.622	roquin-1-like
MPRIP	1843.25	1550.5	1317	1445.5	1539.06	224.148	myosin phosphatase Rho interacting protein
ZFYVE16	1664	1584.75	1350.75	1555	1538.62	133.431	zinc finger, FYVE domain containing 16
LOC104916214	1760	1253.25	1468	1671	1538.06	225.799	mamu class II histocompatibility antigen, DR alpha chain-like
ZEB2	1611.25	1472.5	1540	1527.5	1537.81	57.067	zinc finger E-box binding homeobox 2
PARP1	1678.5	1668.5	1153.25	1646	1536.56	255.903	poly (ADP-ribose) polymerase 1
PSMC3	1555.25	1653	1169.5	1768.25	1536.5	259.693	proteasome (prosome, macropain) 26S subunit, ATPase, 3
PCF11	1721.5	1647.5	1295	1480.5	1536.12	189.74	PCF11 cleavage and polyadenylation factor subunit
PHB	1559	1713.75	1083.25	1786.25	1535.56	316.086	prohibitin
LOC104914992	1644.5	1651.5	1221.75	1621	1534.69	209.032	dedicator of cytokinesis protein 8-like
IFITM5	2030.25	1567.5	998.25	1539.25	1533.81	422.075	interferon induced transmembrane protein 5
LOC100540000	1761.75	1772.25	1039.5	1553.75	1531.81	343.285	tropomyosin beta chain
LOC100545091	1439.5	1587	1358.25	1741.25	1531.5	168.874	reelin
RABGGTB	1603.5	1685.5	1278	1558	1531.25	176.884	Rab geranylgeranyltransferase, beta subunit
ARF4	1657.5	1717.25	1114.25	1634.5	1530.88	279.931	ADP-ribosylation factor 4
SGK3	1329.25	1536.5	1332.75	1920	1529.62	277.699	serum/glucocorticoid regulated kinase family, member 3
DHX15	1622.25	1588.75	1274.25	1620.5	1526.44	168.828	DEAH (Asp-Glu-Ala-His) box helicase 15
IRF1	1926.5	1651	1068.75	1441.75	1522	361.542	interferon regulatory factor 1
TMED2	1528	1778.25	1178.25	1587.75	1518.06	250.416	transmembrane emp24 domain trafficking protein 2
TACC1	1581.75	1572.25	1527	1390	1517.75	88.4531	transforming, acidic coiled-coil containing protein 1
RCN2	1614.5	1563.75	1181.25	1703	1515.62	230.223	reticulocalbin 2, EF-hand calcium binding domain
C16H16orf72	1594.5	1603	1237	1626.25	1515.19	185.943	chromosome 16 open reading frame, human C16orf72
BTF3	1595	1548.5	1096.75	1817	1514.31	302.025	basic transcription factor 3
LAMB1	1762.25	1600	1163.25	1527.25	1513.19	253.129	laminin, beta 1
NUP50	1577.25	1616.5	1265	1588.75	1511.88	165.406	nucleoporin 50kDa
NUDC	1643.75	1608.5	1143.25	1650.5	1511.5	246.19	nudC nuclear distribution protein
PALD1	1502	1543.25	1388.75	1602.5	1509.12	90.2299	phosphatase domain containing, paladin 1
WDR82	1633.5	1610.75	1272.75	1513.25	1507.56	165.002	WD repeat domain 82
IKZF3	1673.5	1640.25	1297.5	1417	1507.06	180.248	IKAROS family zinc finger 3 (Aiolos)
LOC100541072	1642.25	1594.5	1312	1471.25	1505	147.463	formin-I-like
LOC100551033	1510.25	1614.5	1288.5	1598.5	1502.94	150.128	deleted in malignant brain tumors 1 protein-like
LOC100548098	1481.75	1826.5	904.5	1786	1499.69	425.578	cytochrome b-c1 complex subunit 6, mitochondrial
CTNNA1	1538.25	1360.5	1500.5	1595	1498.56	99.9004	catenin (cadherin-associated protein), alpha 1, 102kDa
SMAD3	1531.75	1504	1386.25	1562	1496	76.905	SMAD family member 3
LOC104909297	1581.5	1240	1455.75	1704.75	1495.5	198.362	macrophage mannose receptor 1-like
DIAPH2	1577	1566.5	1330.75	1506.5	1495.19	113.939	diaphanous-related formin 2
ARHGAP25	1526.5	1548.5	1389.75	1505	1492.44	70.7243	Rho GTPase activating protein 25
SEPT5	1394.5	1617.75	1355.5	1596.25	1491	135.173	septin 5
ZC3H11A	1622.25	1561.5	1332.25	1447	1490.75	128.237	zinc finger CCCH-type containing 11A
COPG1	1620	1589.75	1241.75	1510	1490.38	172.122	coatomer protein complex, subunit gamma 1
COL5A1	1530.75	1528.25	1394	1501.5	1488.62	64.4575	collagen, type V, alpha 1
LOC100539384	1646.5	1317.75	1050.25	1939	1488.38	386.925	antimicrobial peptide NK-lysin-like
SEC62	1613.5	1588.75	1156.5	1587.75	1486.62	220.405	SEC62 homolog (S. cerevisiae)
CDV3	1506	1625.75	1268.5	1539.5	1484.94	152.855	CDV3 homolog (mouse)
PPP2R2D	1721.5	1685	1146	1379.25	1482.94	272.041	protein phosphatase 2, regulatory subunit B, delta
UBE2Q1	1614.25	1642.5	1085.75	1588	1482.62	265.518	ubiquitin-conjugating enzyme E2Q family member 1
CPT1A	1356.75	1092.25	1616.25	1853.5	1479.69	328.434	carnitine palmitoyltransferase 1A (liver)
TEF	1586.25	1538.75	1310	1482.5	1479.38	120.617	thyrotrophic embryonic factor
PIGX	1473	1640	1075.75	1721.25	1477.5	287.079	phosphatidylinositol glycan anchor biosynthesis, class X
MBTPS1	1556.75	1505.25	1307	1536.25	1476.31	114.843	membrane-bound transcription factor peptidase, site 1
NOP58	1412	1672	1102.25	1701	1471.81	278.541	NOP58 ribonucleoprotein
PRPF39	1623.75	1566	1307.25	1380.5	1469.38	149.835	pre-mRNA processing factor 39
WBP2NL	1594.75	1431.25	1253.75	1592.25	1468	162.026	WBP2 N-terminal like
LTA4H	1524.25	1497.75	1162.25	1685.75	1467.5	219.808	leukotriene A4 hydrolase
ACO1	1426.5	1363	1377.5	1700.5	1466.88	158.102	aconitase 1, soluble
PSME3	1537	1581.75	1212.75	1531	1465.62	170.097	proteasome (prosome, macropain) activator subunit 3 (PA28 gamma; Ki)
CNN2	1485.5	1540.25	1264	1572.5	1465.56	139.091	calponin 2
NDFIP1	1467	1497	1146.75	1749.5	1465.06	247.151	Nedd4 family interacting protein 1
LOC104909903	1489.25	1580	1230.5	1553	1463.19	159.723	tyrosine-protein kinase SYK
TBC1D8	1353	1489.25	1360.25	1650.25	1463.19	139.534	TBC1 domain family, member 8 (with GRAM domain)
PPP1R12A	1595.25	1579	1208.5	1450.25	1458.25	178.688	protein phosphatase 1, regulatory subunit 12A
SMAD5	1512.25	1666.25	1219.25	1430.75	1457.12	186.237	SMAD family member 5
UBR4	1599.25	1492	1347.75	1388.5	1456.88	112.676	ubiquitin protein ligase E3 component n-recognin 4
SMOC2	1663.75	1220.5	1260.25	1677	1455.38	248.849	SPARC related modular calcium binding 2
SOWAHC	1603.25	1583.25	1204	1431	1455.38	184.393	sosondowah ankyrin repeat domain family member C
SLC9A3R1	1509.5	1540.75	1356.25	1414.25	1455.19	85.1181	solute carrier family 9, subfamily A (NHE3, cation proton antiporter 3), member 3 regulator 1
LOC100543754	1639.25	1618.25	1108.75	1451.25	1454.38	245.289	cytochrome b-245 heavy chain
LOC100548894	1531	1523	1144.25	1613.75	1453	209.882	myosin regulatory light chain 2, smooth muscle minor isoform
UBE2N	1530	1632.5	1073.75	1575.25	1452.88	256.206	ubiquitin-conjugating enzyme E2N
TMED10	1484.75	1558.75	1185.5	1576.5	1451.38	181.649	transmembrane emp24-like trafficking protein 10 (yeast)
SEC24A	1503.25	1572.5	1187	1538.25	1450.25	177.763	SEC24 family member A
KIAA2013	1598.5	1496.5	1171.75	1532.75	1449.88	190.162	KIAA2013 ortholog
TTC38	1341	1413.5	1265	1780	1449.88	228.282	tetratricopeptide repeat domain 38
LOC104912336	1583.25	1565.5	1172.25	1477.5	1449.62	190.61	protein PRRC2C-like
EIF2S2	1569.25	1587.25	1070.5	1570.25	1449.31	252.677	eukaryotic translation initiation factor 2, subunit 2 beta, 38kDa
KTN1	1488.75	1491.75	1251.25	1560.75	1448.12	135.398	kinectin 1 (kinesin receptor)
XPOT	1500.5	1639	1184.5	1468.5	1448.12	190.691	exportin, tRNA
EXOC5	1525.25	1460.5	1233.5	1571.25	1447.62	149.804	exocyst complex component 5
LOC100539811	1438	1534.5	1182	1633.5	1447	193.859	focal adhesion kinase 1-like
THOC2	1603.75	1517.25	1230.5	1422.5	1443.5	160.134	THO complex 2
LOC100544620	1471.75	1647.25	1014.75	1637.25	1442.75	296.466	septin-2
LOC100543617	1385.25	1577	1009.25	1794	1441.38	332.977	transaldolase-like
LOC100550265	1639.25	1553	923.25	1641.75	1439.31	346.507	uncharacterized LOC100550265
TUBB6	1421.5	1537.25	1120	1678.5	1439.31	237.403	tubulin, beta 6 class V
CALCOCO2	1645	1609.25	1019	1477.75	1437.75	288.28	calcium binding and coiled-coil domain 2
LOC100545924	1479.5	1499.75	1297	1474.5	1437.69	94.4249	E3 SUMO-protein ligase RanBP2-like
ATP1B3	1537.75	1465	1146.25	1590.75	1434.94	199.242	ATPase, Na+/K+ transporting, beta 3 polypeptide
CYFIP2	1613.25	1566	1277	1281.5	1434.44	180.24	cytoplasmic FMR1 interacting protein 2
PSMC6	1419.75	1508.5	1134.75	1674.75	1434.44	226.026	proteasome (prosome, macropain) 26S subunit, ATPase, 6
CD44	1476.75	1657.25	1144.5	1457.25	1433.94	212.931	CD44 molecule (Indian blood group)
ERLIN2	1490.5	1524	1117.5	1602.75	1433.69	215.979	ER lipid raft associated 2
DNASE1L3	1606	1636.75	972.25	1515	1432.5	311.157	deoxyribonuclease I-like 3
HNRNPK	1490	1447.5	1254.5	1536	1432	123.729	heterogeneous nuclear ribonucleoprotein K
LOC100543119	1378.5	1416.5	1116.75	1806.25	1429.5	284.326	T-cell surface glycoprotein CD3 delta chain-like
SDHB	1476.5	1482	1091	1661.25	1427.69	240.307	succinate dehydrogenase complex, subunit B, iron sulfur (Ip)
BSG	1400.25	1485.75	1139	1677.75	1425.69	223.592	basigin (Ok blood group)
LOC100548286	1492	1665.25	1018	1524.5	1424.94	281.519	nucleobindin-2-like
SMARCE1	1476.75	1509	1146.5	1556.25	1422.12	186.628	SWI/SNF related, matrix associated, actin dependent regulator of chromatin, subfamily e, member 1
DIP2B	1550.25	1446.5	1268.75	1421	1421.62	116.239	DIP2 disco-interacting protein 2 homolog B (Drosophila)
CCNL2	1609	1516.75	1136	1424.25	1421.5	204.733	cyclin L2
RSRC2	1515.25	1526	1093.25	1551.25	1421.44	219.311	arginine/serine-rich coiled-coil 2
ERAP1	1501.5	1575.5	1153.25	1454.75	1421.25	185.454	endoplasmic reticulum aminopeptidase 1
GPI	1445.75	1456.5	1163.25	1615.75	1420.31	188.179	glucose-6-phosphate isomerase
NHP2L1	1554	1494.75	988.25	1633.25	1417.56	291.778	NHP2 non-histone chromosome protein 2-like 1 (S. cerevisiae)
SRFBP1	1394.25	1622.25	1047.25	1604.25	1417	267.347	serum response factor binding protein 1
BLCAP	1389.25	1493	1136.75	1643.25	1415.56	213.125	bladder cancer associated protein
ERH	1428.75	1567.75	944.25	1713.75	1413.62	333.852	enhancer of rudimentary homolog (Drosophila)
SLC43A2	1458.25	1324.25	1311	1560.25	1413.44	118.336	solute carrier family 43 (amino acid system L transporter), member 2
BTBD1	1537.25	1566.75	1062	1486.5	1413.12	236.418	BTB (POZ) domain containing 1
SUN1	1538.75	1560.75	1095	1457.5	1413	216.601	Sad1 and UNC84 domain containing 1
GRAP	1574	1452	1192	1430	1412	159.758	GRB2-related adaptor protein
NRP2	1570	1227	1410.25	1439.25	1411.62	141.344	neuropilin 2
LOC100549107	1355.25	1532.5	903.75	1846.75	1409.56	393.718	cytochrome c oxidase subunit 6C
RAB29	1437	1619	1106.5	1472.5	1408.75	216.35	RAB29, member RAS oncogene family
TAX1BP1	1438	1456.75	1168.25	1567.75	1407.69	169.584	Tax1 (human T-cell leukemia virus type I) binding protein 1
LOC104915501	1420.25	1522.75	1082.5	1603.75	1407.31	229.19	catenin alpha-1 pseudogene
CAMK2D	1459.75	1461.75	1219.5	1485.75	1406.69	125.35	calcium/calmodulin-dependent protein kinase II delta
PSMA2	1435.5	1547.5	953.25	1690	1406.56	319.651	proteasome (prosome, macropain) subunit, alpha type, 2
UBL3	1428.25	1457	1185.5	1543.5	1403.56	153.404	ubiquitin-like 3
RAB2A	1462.75	1508	1104	1529.75	1401.12	200.04	RAB2A, member RAS oncogene family
LOC100539152	1555	1586.25	1152	1309.25	1400.62	206.924	fibronectin type-III domain-containing protein 3a-like
EXTL3	1613.75	1395.25	1233.5	1351.5	1398.5	158.931	exostosin-like glycosyltransferase 3
ACTR2	1422	1455.25	1247.75	1464	1397.25	101.296	ARP2 actin-related protein 2 homolog (yeast)
LOC100546323	1529.75	1448.25	1328.5	1280.75	1396.81	113.219	bromodomain containing 2
LOC100540358	1480.75	1468.75	1190.75	1445.25	1396.38	137.874	protein SCAF11
ITPR1	1602.25	1411.5	1254.75	1313.25	1395.44	152.29	inositol 1,4,5-trisphosphate receptor, type 1
SUSD6	1508	1422	1245.75	1401.25	1394.25	109.256	sushi domain containing 6
DDOST	1519.75	1732	938.25	1376	1391.5	335.69	dolichyl-diphosphooligosaccharide--protein glycosyltransferase subunit (non-catalytic)
FAM32A	1451.75	1518.75	984	1605.75	1390.06	277.953	family with sequence similarity 32, member A
TBC1D9B	1431	1389.75	1305	1424.75	1387.62	57.9973	TBC1 domain family, member 9B (with GRAM domain)
XYLT1	1697.25	1583.25	979.5	1289.75	1387.44	321.601	xylosyltransferase I
LOC100545477	1398.25	1660	909.25	1577.75	1386.31	336.296	histone H2A.Z
MAR8	1410.75	1395.25	1224	1514	1386	120.175	membrane-associated ring finger (C3HC4) 8, E3 ubiquitin protein ligase
YTHDC1	1464.5	1427.5	1235.25	1413.75	1385.25	102.271	YTH domain containing 1
PLOD2	1276.25	1364.75	1251.75	1640	1383.19	177.955	procollagen-lysine, 2-oxoglutarate 5-dioxygenase 2
KCNMA1	1601.5	1452.25	1209	1269.5	1383.06	178.602	potassium large conductance calcium-activated channel, subfamily M, alpha member 1
XBP1	1535.75	1829.25	955	1210.75	1382.69	380.931	X-box binding protein 1
LOC100545080	1391.25	1691.25	840.5	1605.25	1382.06	382.441	lipocalin-like
BICD2	1374.75	1326.75	1341.75	1474	1379.31	66.2327	bicaudal D homolog 2 (Drosophila)
ATP2A2	1524.25	1498	1165.75	1321.75	1377.44	167.334	ATPase, Ca++ transporting, cardiac muscle, slow twitch 2
CNP	1724.5	1641	954.25	1180.25	1375	368.72	2',3'-cyclic nucleotide 3' phosphodiesterase
RALBP1	1524	1453.25	1079.25	1443.5	1375	200.403	ralA binding protein 1
ADAM33	1515	1463.5	1193.75	1325.75	1374.5	144.578	ADAM metallopeptidase domain 33
SFT2D1	1338.25	1480.5	1101	1577	1374.19	206.848	SFT2 domain containing 1
PDLIM5	1440.25	1313.25	1395	1344.75	1373.31	55.8996	PDZ and LIM domain 5
UBE2A	1521	1445.75	1086	1439	1372.94	194.869	ubiquitin-conjugating enzyme E2A
PPP3R1	1397.75	1461.75	1114.5	1515.5	1372.38	178.527	protein phosphatase 3, regulatory subunit B, alpha
LOC104912483	1576.5	1585.75	1029.75	1296	1372	264.84	uncharacterized LOC104912483
SUMO1	1476.5	1431.25	992	1584.25	1371	260.689	small ubiquitin-like modifier 1
ABR	1422.75	1441.75	1309.5	1308.75	1370.69	71.5088	active BCR-related
LOC100550832	1300.5	1596.5	1176.75	1406.5	1370.06	177.774	liprin-beta-1
PSMB7	1401.5	1531	965.75	1570.75	1367.25	277.249	proteasome (prosome, macropain) subunit, beta type, 7
CBL	1448.25	1318.25	1320	1382	1367.12	61.6767	Cbl proto-oncogene, E3 ubiquitin protein ligase
ICOSLG	1643.25	1300.5	1214.75	1304.5	1365.75	189.575	inducible T-cell co-stimulator ligand
LOC100540462	1531	1386.75	1040.75	1503	1365.38	225.248	uncharacterized LOC100540462
LRPPRC	1353.25	1374	1175.75	1557.5	1365.12	156.088	leucine-rich pentatricopeptide repeat containing
ATP5G1	1320.5	1561.25	940.25	1632.75	1363.69	312.298	ATP synthase, H+ transporting, mitochondrial Fo complex, subunit C1 (subunit 9)
CD3E	1403.5	1226	1178.25	1644.25	1363	211.063	CD3e molecule, epsilon (CD3-TCR complex)
SPPL2A	1446.25	1409.5	1106.25	1490	1363	174.301	signal peptide peptidase like 2A
RGS10	1196	1558	1152.5	1543.75	1362.56	218.246	regulator of G-protein signaling 10
HERPUD2	1444.75	1420.25	1053.5	1530	1362.12	211.058	HERPUD family member 2
PSMA1	1348.5	1487.5	1016.75	1588.5	1360.31	249.28	proteasome (prosome, macropain) subunit, alpha type, 1
ULK2	1403.75	1205.25	1283.25	1543.75	1359	147.775	unc-51 like autophagy activating kinase 2
EIF1AX	1461.75	1437.75	982	1551.25	1358.19	255.503	eukaryotic translation initiation factor 1A, X-linked
MLF2	1414.5	1408.5	1146.5	1458	1356.88	141.974	myeloid leukemia factor 2
ROCK1	1511.75	1396.25	1243.5	1275	1356.62	122.602	Rho-associated, coiled-coil containing protein kinase 1
PARK7	1320.5	1524.5	928.25	1649.75	1355.75	315.653	parkinson protein 7
RANBP3	1472.25	1418.75	1120.75	1410.75	1355.62	158.946	RAN binding protein 3
LOC100539660	2443.25	2217.5	336.75	418.25	1353.94	1131.74	sterile alpha motif domain-containing protein 9-like
LOC100543444	1519	1356.5	1148.5	1382.25	1351.56	153.01	uncharacterized LOC100543444
RBM26	1426	1406	1181.5	1390	1350.88	113.873	RNA binding motif protein 26
TGFB3	1653.25	1616.5	918.75	1211.25	1349.94	350.338	transforming growth factor, beta 3
SIPA1L2	1326.75	1232	1387.75	1452.5	1349.75	93.8005	signal-induced proliferation-associated 1 like 2
LOC104913014	1363.25	1398.25	1186.25	1445.25	1348.25	113.105	adenylate cyclase type 7-like
LUC7L3	1460.25	1407.5	1156.5	1365.75	1347.5	133.075	LUC7-like 3 (S. cerevisiae)
MAT2B	1334.75	1441.75	1116.5	1494.5	1346.88	167.346	methionine adenosyltransferase II, beta
LOC104912571	1404.25	1272.5	1239.25	1466.25	1345.56	107.471	dedicator of cytokinesis protein 10-like
ZFC3H1	1468.5	1431	1200.75	1274	1343.56	127.134	zinc finger, C3H1-type containing
TRAM1	1341	1475.75	1097.5	1459.75	1343.5	174.668	translocation associated membrane protein 1
MGEA5	1363	1451.75	1180	1363.5	1339.56	114.264	meningioma expressed antigen 5 (hyaluronidase)
NUP210	1359.25	1337	1248.5	1406	1337.69	66.0465	nucleoporin 210kDa
CDC42BPB	1439.25	1381.25	1158.75	1364	1335.81	122.351	CDC42 binding protein kinase beta (DMPK-like)
AMD1	1469.75	1514	991.25	1367	1335.5	237.617	adenosylmethionine decarboxylase 1
SRPRB	1366.5	1707	952.75	1312.25	1334.62	308.765	signal recognition particle receptor, B subunit
HDGF	1400.5	1494	1000.75	1442.5	1334.44	225.721	hepatoma-derived growth factor
TKT	1400.5	1443	998.5	1487.5	1332.38	225.4	transketolase
TOMM20	1258.75	1376.75	1049	1643.25	1331.94	247.88	translocase of outer mitochondrial membrane 20 homolog (yeast)
PLEKHA1	1317.25	1347.75	1193.5	1466	1331.12	111.954	pleckstrin homology domain containing, family A (phosphoinositide binding specific) member 1
BMF	1535	1318	1099	1372	1331	180.083	Bcl2 modifying factor
ABI3	1464.25	1305.75	1222.75	1328.75	1330.38	100.191	ABI family, member 3
NDUFB10	1381.5	1472.25	920.25	1547.25	1330.31	281.65	NADH dehydrogenase (ubiquinone) 1 beta subcomplex, 10, 22kDa
ANGPTL2	1330.5	1563.5	932.75	1494.25	1330.25	282.435	angiopoietin-like 2
ADD3	1395.25	1376.75	1139.25	1409.5	1330.19	127.996	adducin 3 (gamma)
LGMN	1231.25	1361.75	1129.5	1598.25	1330.19	202.417	legumain
ATP11B	1389	1382	1185	1359.25	1328.81	96.7125	ATPase, class VI, type 11B
MPC1	1378.5	1553.5	934.25	1443.25	1327.38	271.858	mitochondrial pyruvate carrier 1
UBE2G2	1185.75	1327.25	1168.25	1625	1326.56	211.311	ubiquitin-conjugating enzyme E2G 2
SF3A1	1387.5	1298.25	1224.75	1392	1325.62	79.9152	splicing factor 3a, subunit 1, 120kDa
PNISR	1468.25	1379.25	1207.75	1245.25	1325.12	120.514	PNN-interacting serine/arginine-rich protein
ABCE1	1329.5	1448.75	1047.75	1473.5	1324.88	195.153	ATP-binding cassette, sub-family E (OABP), member 1
MAGT1	1328.5	1381.5	1087.75	1494	1322.94	171.305	magnesium transporter 1
LOC100548949	1388.25	1359	1123.5	1420	1322.69	135.108	alpha-catulin
MTDH	1343.25	1636.75	1027.5	1280	1321.88	250.342	metadherin
NET1	1316.5	1425.75	1126.75	1414.75	1320.94	138.462	neuroepithelial cell transforming 1
LEMD2	1412.25	1361	1157.5	1344	1318.69	111.305	LEM domain containing 2
PSMB4	1337.75	1435.5	965	1534.5	1318.19	248.782	proteasome (prosome, macropain) subunit, beta type, 4
MYLK	1532.25	1428.25	1060.5	1248	1317.25	207.575	myosin light chain kinase
PHF20	1388.5	1374	1155.5	1350.5	1317.12	108.882	PHD finger protein 20
TARDBP	1514	1394.25	1099	1258.5	1316.44	178.626	TAR DNA binding protein
MGP	1229.25	1255.75	1021.25	1756.5	1315.69	312.022	matrix Gla protein
WTAP	1406.25	1396.5	1052.25	1407.75	1315.69	175.696	Wilms tumor 1 associated protein
BLMH	1340.25	1476.75	1014	1423.5	1313.62	207.498	bleomycin hydrolase
SPG21	1345	1371	1008	1528.5	1313.12	218.977	spastic paraplegia 21 (autosomal recessive, Mast syndrome)
CCPG1	1328.25	1323.75	1164.25	1436	1313.06	111.958	cell cycle progression 1
CAND1	1390.5	1385.5	1128.25	1345	1312.31	124.388	cullin-associated and neddylation-dissociated 1
GGH	1328.5	1362.25	1084	1474.25	1312.25	164.424	gamma-glutamyl hydrolase (conjugase, folylpolygammaglutamyl hydrolase)
SEC31A	1372.75	1388.25	1174	1313.75	1312.19	97.556	SEC31 homolog A (S. cerevisiae)
VPS35	1336.25	1394	1090.5	1424.75	1311.38	151.751	vacuolar protein sorting 35 homolog (S. cerevisiae)
LOC104914462	1384.25	1421	1051	1389	1311.31	174.307	uncharacterized LOC104914462
AZIN1	1349.75	1399	1042.5	1450.25	1310.38	183.236	antizyme inhibitor 1
HDAC2	1279	1326.5	1083	1551.25	1309.94	192.322	histone deacetylase 2
LOC100539601	1410.75	1461.75	1078.75	1288.25	1309.88	170.419	CCR4-NOT transcription complex subunit 6-like
ERP44	1416.25	1427.75	981.25	1407	1308.06	218.04	endoplasmic reticulum protein 44
ALDH3A2	1333.75	1299.75	1214.25	1383.75	1307.88	71.3166	aldehyde dehydrogenase 3 family, member A2
LMAN1	1356.5	2004.75	771	1093.75	1306.5	523.474	lectin, mannose-binding, 1
RNF20	1384.75	1378.25	1061.75	1396.5	1305.31	162.551	ring finger protein 20, E3 ubiquitin protein ligase
LOC100549648	1395.5	1410.25	984.5	1426.25	1304.12	213.453	class II histocompatibility antigen, M alpha chain-like
ACSL4	1418.75	1348.75	1090	1357.75	1303.81	145.894	acyl-CoA synthetase long-chain family member 4
SOAT1	1406.5	1231.25	1318.5	1251.25	1301.88	79.1066	sterol O-acyltransferase 1
ACADL	1351.75	1371.25	1020.75	1456.75	1300.12	191.751	acyl-CoA dehydrogenase, long chain
MGAT3	1312.5	1269.25	1322	1296.5	1300.06	23.0799	mannosyl (beta-1,4-)-glycoprotein beta-1,4-N-acetylglucosaminyltransferase
GLO1	1269.5	1379.75	939.5	1611.25	1300	279.361	glyoxalase I
SCARF1	1312.25	1308.25	1192.5	1382.5	1298.88	78.6883	scavenger receptor class F, member 1
DGKD	1341	1492	1156	1206	1298.75	150.677	diacylglycerol kinase, delta 130kDa
GBF1	1435.75	1406.5	1105.75	1246.25	1298.56	153.171	golgi brefeldin A resistant guanine nucleotide exchange factor 1
U2SURP	1377.75	1449.25	1054.75	1311	1298.19	171.829	U2 snRNP-associated SURP domain containing
AFAP1L2	1472.75	1425.75	1006.5	1276.75	1295.44	209.964	actin filament associated protein 1-like 2
LOC104914561	1356.5	1479	961.5	1380.5	1294.38	228.159	uncharacterized LOC104914561
CCNL1	1343.25	1366	1085.25	1360.5	1288.75	136.012	cyclin L1
SPG7	1346	1318	1090.25	1399	1288.31	136.247	spastic paraplegia 7 (pure and complicated autosomal recessive)
TRA2B	1323.75	1435.5	1016.25	1375.75	1287.81	186.71	transformer 2 beta homolog (Drosophila)
HSPE1	1381.25	1526.25	710.25	1531.75	1287.38	391.01	heat shock 10kDa protein 1
LOC100550667	1445.25	1343.5	985	1375	1287.19	205.899	uncharacterized LOC100550667
LBH	1350.25	1349.5	1209.5	1239.25	1287.12	73.469	limb bud and heart development
UBE2H	1439.75	1403	1030	1266.25	1284.75	185.515	ubiquitin-conjugating enzyme E2H
ADIPOQ	1153	1534.25	962	1489.25	1284.62	274.224	adiponectin, C1Q and collagen domain containing
PTP4A1	1303.5	1388.75	1062	1382.5	1284.19	153.122	protein tyrosine phosphatase type IVA, member 1
GPCPD1	1221.25	1335	1094.75	1484.75	1283.94	165.987	glycerophosphocholine phosphodiesterase GDE1 homolog (S. cerevisiae)
ITPRIP	1323	1288.5	1209.5	1313.25	1283.56	51.4662	inositol 1,4,5-trisphosphate receptor interacting protein
PDHB	1367.5	1400	986.5	1377.75	1282.94	198.09	pyruvate dehydrogenase (lipoamide) beta
PNN	1368.5	1373.75	1059.75	1329.75	1282.94	150.08	pinin, desmosome associated protein
SNX25	1452.25	1247.75	1222.75	1205.5	1282.06	114.776	sorting nexin 25
LOC100539021	1327.25	1260.25	1083.25	1452.5	1280.81	153.934	T-cell surface glycoprotein CD1b-3-like
MAPK1	1306	1300.25	1141	1373	1280.06	98.4142	mitogen-activated protein kinase 1
TCHP	1351.5	1310.75	1006	1443.5	1277.94	189.604	trichoplein, keratin filament binding
SMC4	1301.5	1315	1134	1357.25	1276.94	98.2061	structural maintenance of chromosomes 4
LOC100547151	1530.25	1659	788.5	1124.75	1275.62	396.596	endonuclease domain-containing 1 protein-like
LOC104913587	1282	1486.5	830.75	1500	1274.81	312.391	dynein light chain 1, cytoplasmic-like
EIF1	1362	1395.25	925.25	1416.5	1274.75	234.077	eukaryotic translation initiation factor 1
IGFBP5	1549.5	1795.5	669.75	1077.25	1273	500.562	insulin-like growth factor binding protein 5
PFN2	1353.75	1339.25	1001	1398	1273	183.047	profilin 2
LIMA1	1379.5	1319.5	1026	1364	1272.25	166.125	LIM domain and actin binding 1
SLC12A7	1257.25	1209.25	1274.25	1347.5	1272.06	57.3307	solute carrier family 12 (potassium/chloride transporter), member 7
KMT2E	1412.25	1343.5	1266.75	1064.75	1271.81	150.291	lysine (K)-specific methyltransferase 2E
C5H11orf58	1301.75	1370	879.75	1533	1271.12	278.368	chromosome 5 open reading frame, human C11orf58
SMEK2	1374.25	1342.75	1072.25	1292.25	1270.38	136.333	SMEK homolog 2, suppressor of mek1 (Dictyostelium)
KLHL11	1414	1229	1135	1293	1267.75	117.119	kelch-like family member 11
COL14A1	1699	1251.75	854.75	1254	1264.88	344.943	collagen, type XIV, alpha 1
PTP4A2	1281.75	1392	938.75	1438	1262.62	225.651	protein tyrosine phosphatase type IVA, member 2
LOC104914945	1387.25	1392.75	987.25	1281.75	1262.25	190.316	uncharacterized LOC104914945
CPM	1360.5	1453.5	986.25	1245.5	1261.44	202.224	carboxypeptidase M
PCBP2	1437.25	1299.75	1155.5	1152.25	1261.19	136.042	poly(rC) binding protein 2
PHF3	1378.5	1323.25	1081.5	1246	1257.31	129.193	PHD finger protein 3
GP5	1365	1409.5	1007	1247.25	1257.19	180.292	glycoprotein V (platelet)
YDJC	1312.5	1454.5	888.75	1371	1256.69	252.118	YdjC homolog (bacterial)
ADAMTS1	1486.25	1017	1273.25	1243.75	1255.06	191.99	ADAM metallopeptidase with thrombospondin type 1 motif, 1
TNC	1400.5	1276	1199.5	1135.75	1252.94	113.864	tenascin C
EIF2S1	1326	1389.5	907.5	1388.5	1252.88	232.158	eukaryotic translation initiation factor 2, subunit 1 alpha, 35kDa
POFUT2	1344.25	1310.75	1010.5	1343.75	1252.31	161.969	protein O-fucosyltransferase 2
FKBP15	1162.5	1188.25	1233.25	1416.25	1250.06	114.585	FK506 binding protein 15, 133kDa
LOC100548498	1342.75	1298.75	1065.25	1293	1249.94	125.114	pre-mRNA 3'-end-processing factor FIP1-like
PRDX3	1298.75	1405.75	917	1376.75	1249.56	226.266	peroxiredoxin 3
SMIM14	1273	1458.75	936	1329	1249.19	222.815	small integral membrane protein 14
SEL1L	1298.75	1411.75	1005	1266.75	1245.56	172.014	sel-1 suppressor of lin-12-like (C. elegans)
THYN1	1186.25	1496.25	870.25	1427.25	1245	282.979	thymocyte nuclear protein 1
IL18	1357.25	1467.75	971.5	1181.5	1244.5	216.834	interleukin 18
LOC100541134	1461.75	1202.75	1039.5	1272.25	1244.06	174.867	uncharacterized LOC100541134
UST	1587	1233	999.5	1156.25	1243.94	248.496	uronyl-2-sulfotransferase
PSMA3	1318	1400.25	846.5	1410.25	1243.75	268.039	proteasome (prosome, macropain) subunit, alpha type, 3
CUL3	1336.5	1308.25	956	1373	1243.44	193.449	cullin 3
SNX2	1255.5	1227.5	1014.75	1468.5	1241.56	185.595	sorting nexin 2
BDH1	1383.5	1428	881	1269	1240.38	248.769	3-hydroxybutyrate dehydrogenase, type 1
STT3A	1333	1509.25	936	1180	1239.56	243.009	STT3A, subunit of the oligosaccharyltransferase complex (catalytic)
SMARCA5	1354	1436.5	940.75	1224.75	1239	217.092	SWI/SNF related, matrix associated, actin dependent regulator of chromatin, subfamily a, member 5
NOL9	1332.25	1371.75	961.75	1282.75	1237.12	187.159	nucleolar protein 9
ATP5H	1296.25	1485.5	741.25	1421.75	1236.19	339.196	ATP synthase, H+ transporting, mitochondrial Fo complex, subunit d
PCNP	1304	1380.25	890.75	1369.5	1236.12	232.703	PEST proteolytic signal containing nuclear protein
PSMB1	1281.75	1453.5	813.25	1394.25	1235.69	290.494	proteasome (prosome, macropain) subunit, beta type, 1
DNAJC3	1288.75	1525.75	1012.5	1105	1233	226.432	DnaJ (Hsp40) homolog, subfamily C, member 3
PSMB2	1313.5	1339.75	849.75	1426.5	1232.38	259.613	proteasome (prosome, macropain) subunit, beta type, 2
ALDH9A1	1115.5	1151.75	1062	1595.5	1231.19	245.657	aldehyde dehydrogenase 9 family, member A1
CCR7	1146.25	1178	1251.25	1348	1230.88	89.6113	chemokine (C-C motif) receptor 7
PLOD1	1406.25	1323.25	986.25	1206.5	1230.56	182.323	procollagen-lysine, 2-oxoglutarate 5-dioxygenase 1
VASH1	1278.5	1299	1075.5	1268.25	1230.31	103.997	vasohibin 1
CNTRL	1150.75	1338.25	1155.5	1275.5	1230	92.4105	centriolin
HN1L	1225.5	1385.25	945	1361.75	1229.38	202.241	hematological and neurological expressed 1-like
TRPV2	1339.75	1364	969.5	1242.75	1229	180.758	transient receptor potential cation channel, subfamily V, member 2
LOC100542547	680.25	501.75	1545.5	2181.75	1227.31	782.712	T-cell immunoglobulin and mucin domain-containing protein 4-like
LOC100547354	1250	1465.25	802.75	1388.75	1226.69	296.335	uncharacterized LOC100547354
SPCS3	1262.5	1361.75	885.25	1397.25	1226.69	234.66	signal peptidase complex subunit 3 homolog (S. cerevisiae)
SMG1	1422.5	1346	1021.5	1115	1226.25	188.991	SMG1 phosphatidylinositol 3-kinase-related kinase
UBE2I	1331	1356.75	853.5	1361	1225.56	248.396	ubiquitin-conjugating enzyme E2I
C30H19orf10	1221.5	1372.25	895.5	1408	1224.31	233.632	chromosome 30 open reading frame, human C19orf10
TMC6	1290.5	1322.75	999.75	1280.75	1223.44	150.201	transmembrane channel-like 6
MERTK	1199.5	1080.25	1184.5	1426.75	1222.75	145.975	MER proto-oncogene, tyrosine kinase
PRPS1	1270.75	1274.25	1037	1306.75	1222.19	124.518	phosphoribosyl pyrophosphate synthetase 1
NDUFB1	1143.5	1350.75	800.25	1593.75	1222.06	336.06	NADH dehydrogenase (ubiquinone) 1 beta subcomplex, 1, 7kDa
SRI	1172.75	1353.75	922.25	1438.5	1221.81	228.404	sorcin
DCTN3	1268.75	1348.75	848.75	1420.75	1221.75	256.299	dynactin 3 (p22)
IL18R1	1302.25	1195.75	986.25	1401	1221.31	177.714	interleukin 18 receptor 1
HADHA	1229.25	1244.25	1010	1400.75	1221.06	160.665	hydroxyacyl-CoA dehydrogenase/3-ketoacyl-CoA thiolase/enoyl-CoA hydratase (trifunctional protein), alpha subunit
RNPS1	1315.75	1292.25	967.25	1308.75	1221	169.453	RNA binding protein S1, serine-rich domain
COPE	1193	1350.25	920.5	1419.25	1220.75	221.429	coatomer protein complex, subunit epsilon
USP6NL	1228	1174	1047.5	1430	1219.88	159.202	USP6 N-terminal like
LOC100538959	1272.25	1286.75	1034	1284	1219.25	123.66	dihydropyrimidinase-related protein 2
LOC104910763	1223	1284.25	978.75	1385	1217.75	172.765	platelet-derived growth factor receptor alpha-like
LOC100548711	1298.5	1328.5	862.75	1365.5	1213.81	235.64	selenoprotein T
FAM21C	1233.5	1205	1155.5	1258.25	1213.06	44.1137	family with sequence similarity 21, member C
AHSA1	1337.25	1298.5	945	1267.25	1212	180.288	AHA1, activator of heat shock 90kDa protein ATPase homolog 1 (yeast)
PRPF4B	1318.25	1238.25	1084.25	1203.75	1211.12	97.2337	pre-mRNA processing factor 4B
CLIC5	1337	1148	1054	1301.5	1210.12	132.516	chloride intracellular channel 5
DCAF13	1210.5	1246.5	973.5	1409.75	1210.06	179.967	DDB1 and CUL4 associated factor 13
PSMA6	1204.25	1329.75	852	1452.5	1209.62	259.064	proteasome (prosome, macropain) subunit, alpha type, 6
LOC100544708	1290.5	1267.25	884	1395.75	1209.38	224.005	alcohol dehydrogenase class-3
SMC3	1286.75	1278.75	981.25	1286.75	1208.38	151.464	structural maintenance of chromosomes 3
ATP6V1B2	1226.75	1275.75	986.25	1342.25	1207.75	155.067	ATPase, H+ transporting, lysosomal 56/58kDa, V1 subunit B2
CNOT6	1233.5	1205.25	1142.25	1247	1207	46.5399	CCR4-NOT transcription complex, subunit 6
TMEM50B	1245.25	1233.75	976.5	1368	1205.88	164.545	transmembrane protein 50B
LOC100551372	1417.75	1245.25	998	1156.5	1204.38	175.197	ephrin-B1
PUF60	1236.25	1325.25	940.25	1314.75	1204.12	180.343	poly-U binding splicing factor 60KDa
PITPNA	1251.75	1241.5	1024.75	1297.5	1203.88	121.873	phosphatidylinositol transfer protein, alpha
LOC100549535	1321.5	1345.5	920.5	1226	1203.38	195.519	ubiquitin carboxyl-terminal hydrolase 7-like
FGFR1OP2	1324.75	1287.5	974.5	1221	1201.94	157.581	FGFR1 oncogene partner 2
CCL19	1619.25	1552.75	647.25	987.5	1201.69	465.79	chemokine (C-C motif) ligand 19
GOLPH3	1254	1312.75	989.5	1248.5	1201.19	144.09	golgi phosphoprotein 3 (coat-protein)
LOC104909823	1265.5	1300	933.25	1305.75	1201.12	179.466	WD40 repeat-containing protein SMU1-like
SLC38A10	1267.5	1295.5	1065.5	1173.5	1200.5	104.032	solute carrier family 38, member 10
IFNAR2	1341.5	1216	929.5	1307.5	1198.62	187.08	interferon (alpha, beta and omega) receptor 2
UBA2	1286	1338	921.5	1247.75	1198.31	188.212	ubiquitin-like modifier activating enzyme 2
SNX27	1169.25	1241	1067.75	1312.25	1197.56	104.392	sorting nexin family member 27
ITM2B	1202.75	1158	1014.5	1414.5	1197.44	165.495	integral membrane protein 2B
CCND3	1195	1365.75	1052.25	1170.25	1195.81	129.284	cyclin D3
GABPA	1245	1275.5	984.75	1274	1194.81	140.743	GA binding protein transcription factor, alpha subunit 60kDa
RAB11B	1263.5	1212	992	1311	1194.62	141.003	RAB11B, member RAS oncogene family
FAM101B	1460.25	1093.5	853.5	1369.75	1194.25	275.571	family with sequence similarity 101, member B
OSTC	1251.25	1417	843	1265	1194.06	245.797	oligosaccharyltransferase complex subunit (non-catalytic)
SIDT2	1225.75	1200	1062.75	1287.75	1194.06	94.9731	SID1 transmembrane family, member 2
NUDT16L1	1257.5	1336	862.5	1319.25	1193.81	223.44	nudix (nucleoside diphosphate linked moiety X)-type motif 16-like 1
LRCH3	1285	1180.75	1130	1178	1193.44	65.3383	leucine-rich repeats and calponin homology (CH) domain containing 3
GTF2B	1245.5	1284.25	892	1347	1192.19	204.448	general transcription factor IIB
LOC100541480	1268.75	1281.25	1029.75	1188.25	1192	115.752	tyrosine-protein phosphatase non-receptor type 11-like
TRIM47	1307.5	1296.5	1034	1129.5	1191.88	133.08	tripartite motif containing 47
IFRD1	1380.5	1313.5	833.75	1239.25	1191.75	245.54	interferon-related developmental regulator 1
CDS2	1226.25	1182.25	1061.75	1290.25	1190.12	96.3884	CDP-diacylglycerol synthase (phosphatidate cytidylyltransferase) 2
HSPA4	1269.25	1260.5	964.5	1265.5	1189.94	150.334	heat shock 70kDa protein 4
VAMP7	1242	1244.25	997.5	1274.75	1189.62	128.951	vesicle-associated membrane protein 7
PFDN5	1186.25	1385.25	832	1347.25	1187.69	252.327	prefoldin subunit 5
LOC104914787	1354.25	1357.25	827	1211.5	1187.5	249.771	transitional endoplasmic reticulum ATPase-like
PTPRS	1402.5	1123.25	1027	1196.25	1187.25	159.363	protein tyrosine phosphatase, receptor type, S
HNRNPR	1289.75	1201	919	1336.25	1186.5	186.951	heterogeneous nuclear ribonucleoprotein R
RASSF5	1226.25	1116.5	1099	1303.25	1186.25	96.2057	Ras association (RalGDS/AF-6) domain family member 5
OAF	1242	1164	1054.75	1282.25	1185.75	100.184	OAF homolog (Drosophila)
CTTN	1265.75	1285.25	926.75	1261.75	1184.88	172.389	cortactin
SSR3	1218.75	1612.25	715	1193.25	1184.81	367.264	signal sequence receptor, gamma (translocon-associated protein gamma)
CDCA7L	1217.5	1205.25	924.5	1391	1184.56	193.013	cell division cycle associated 7-like
SUB1	1248.25	1288.25	897	1303.75	1184.31	192.964	SUB1 homolog (S. cerevisiae)
PLEKHO2	1252	1245.5	1001	1237.75	1184.06	122.181	pleckstrin homology domain containing, family O member 2
EIF4EBP1	1190.25	1322	887	1336.5	1183.94	208.605	eukaryotic translation initiation factor 4E binding protein 1
UBR5	1255	1231.5	1052.5	1196.75	1183.94	90.8333	ubiquitin protein ligase E3 component n-recognin 5
LAMA5	1354.25	1091	1107.75	1181.25	1183.56	120.354	laminin, alpha 5
RARS	1182.5	1276.75	901.5	1371.5	1183.06	202.948	arginyl-tRNA synthetase
POMP	1250.75	1317.75	767.25	1395.5	1182.81	283.285	proteasome maturation protein
BCLAF1	1204.25	1241.5	1023.5	1256.5	1181.44	107.559	BCL2-associated transcription factor 1
ZFP36L1	1216.5	979.25	1481.25	1043	1180	224.465	ZFP36 ring finger protein-like 1
IK	1280	1248.75	931.5	1258.75	1179.75	166.012	IK cytokine, down-regulator of HLA II
SDC2	1098.75	1135.25	1018	1465	1179.25	196.698	syndecan 2
ARHGAP24	1241	1266.25	1014.75	1194.5	1179.12	113.541	Rho GTPase activating protein 24
RAP1GDS1	1285	1251.25	939.25	1240.5	1179	160.954	RAP1, GTP-GDP dissociation stimulator 1
DNTTIP2	1216.25	1162.75	997.5	1335.5	1178	140.335	deoxynucleotidyltransferase, terminal, interacting protein 2
ESYT2	1199.75	1185.25	1053.75	1271.5	1177.56	90.7472	extended synaptotagmin-like protein 2
LOC100543018	1229	1244.75	1085.5	1148.75	1177	74.0819	coronin-7-like
RBMX	1210	1230.75	931.75	1334	1176.62	172.021	RNA binding motif protein, X-linked
ME1	1081.75	917.25	1053	1651	1175.75	324.853	malic enzyme 1, NADP(+)-dependent, cytosolic
LOC100540739	1125.25	1246	931.25	1399.5	1175.5	197.762	cytochrome b5
CIITA	1302.25	1193.5	1168.75	1034	1174.62	110.234	class II, major histocompatibility complex, transactivator
ADPRH	1310.5	1377.5	866.5	1143.75	1174.56	227.68	ADP-ribosylarginine hydrolase
IST1	1225.5	1275.25	903	1293.25	1174.25	183.089	increased sodium tolerance 1 homolog (yeast)
LOC100538539	1258.75	1349.75	795	1290.25	1173.44	255.098	cytochrome b-c1 complex subunit Rieske, mitochondrial
CCNG2	1177	1253.5	1011	1252	1173.38	113.989	cyclin G2
TMBIM1	1259.5	1226.25	917.25	1290.25	1173.31	172.697	transmembrane BAX inhibitor motif containing 1
EIF5B	1243.25	1333	894.25	1219.75	1172.56	191.852	eukaryotic translation initiation factor 5B
LOC100540620	1119.25	954.75	1067.25	1542.75	1171	257.167	uncharacterized LOC100540620
AGFG1	1258.75	1242.25	956.25	1225.5	1170.69	143.601	ArfGAP with FG repeats 1
TRMT1L	1350.5	1259.5	877.25	1191.5	1169.69	205.552	tRNA methyltransferase 1 homolog (S. cerevisiae)-like
MAN2A1	1168.25	1158	1056	1296	1169.56	98.3502	mannosidase, alpha, class 2A, member 1
PDE3B	1186.75	1141.5	1046.25	1301.5	1169	105.98	phosphodiesterase 3B, cGMP-inhibited
TNFSF13B	1033.5	1229.5	1151	1258.25	1168.06	100.51	tumor necrosis factor (ligand) superfamily, member 13b
LPCAT2	1065.75	1213.25	1020	1369.75	1167.19	158.227	lysophosphatidylcholine acyltransferase 2
ZP1	1889.75	2017.25	344.75	415.75	1166.88	910.268	zona pellucida glycoprotein 1 (sperm receptor)
ODC1	1102.75	1285.25	957.5	1320.75	1166.56	168.957	ornithine decarboxylase 1
ALOX5AP	1112.25	1205.5	884	1463.75	1166.38	239.88	arachidonate 5-lipoxygenase-activating protein
LOC104912556	1258.75	1251.25	893.25	1258.25	1165.38	181.449	E3 ubiquitin-protein ligase TRIP12-like
SCCPDH	1213	1193.75	952.75	1295.5	1163.75	147.428	saccharopine dehydrogenase (putative)
LOC100541596	1215.75	1202.75	1076.5	1158.75	1163.44	62.8813	interferon-induced guanylate-binding protein 1-like
MAP3K3	1239	1174.25	1028.5	1200.75	1160.62	92.006	mitogen-activated protein kinase kinase kinase 3
TCERG1	1223.25	1231.25	1029	1151	1158.62	93.6511	transcription elongation regulator 1
CD93	1162.75	1082.5	1048.5	1340.25	1158.5	130.291	CD93 molecule
PPP4R2	1205.5	1265	944.25	1218.75	1158.38	145.011	protein phosphatase 4, regulatory subunit 2
TNFAIP2	1110	1105.75	1105.75	1312	1158.38	102.436	tumor necrosis factor, alpha-induced protein 2
ANKFY1	1212.25	1175.25	994.5	1250	1158	113.191	ankyrin repeat and FYVE domain containing 1
FAM65B	1213.75	1033.5	1176.25	1206	1157.38	84.1503	family with sequence similarity 65, member B
ABCF2	1155.25	1231.25	960.5	1276.5	1155.88	139.527	ATP-binding cassette, sub-family F (GCN20), member 2
PAPOLA	1251.5	1180.75	1008.5	1182.75	1155.88	103.609	poly(A) polymerase alpha
CAPZA2	1179.5	1182.75	947.25	1313.5	1155.75	152.371	capping protein (actin filament) muscle Z-line, alpha 2
LOC100548709	1265	1276	841	1236.25	1154.56	209.712	LIM and senescent cell antigen-like-containing domain protein 2
INPP4A	1235.75	1132	1064.5	1183	1153.81	73.0711	inositol polyphosphate-4-phosphatase, type I, 107kDa
SORBS1	1198.75	1133.75	1029.75	1251.5	1153.44	95.4911	sorbin and SH3 domain containing 1
LOC104913969	1261.5	1307	786	1253.25	1151.94	245.101	uncharacterized LOC104913969
ADORA2A	1261.25	1209.25	1002	1131	1150.88	112.767	adenosine A2a receptor
LOC104914203	1246.5	1241.25	1014	1101.5	1150.81	113.261	basement membrane-specific heparan sulfate proteoglycan core protein-like
MAPK1IP1L	1218	1166.75	998.5	1218.75	1150.5	104.215	mitogen-activated protein kinase 1 interacting protein 1-like
AMFR	1175.25	1164	987.5	1271.25	1149.5	118.238	autocrine motility factor receptor, E3 ubiquitin protein ligase
ALOX5	1221	1063.5	928.75	1384	1149.31	196.832	arachidonate 5-lipoxygenase
PSMD13	1217.5	1274.25	878.75	1221.25	1147.94	181.32	proteasome (prosome, macropain) 26S subunit, non-ATPase, 13
TRIO	1286.25	1129.75	1036.75	1135.25	1147	103.249	trio Rho guanine nucleotide exchange factor
PDCD1LG2	1004	1136.5	1013	1422	1143.88	195.022	programmed cell death 1 ligand 2
FAM207A	1096.5	1170.5	898.75	1409.25	1143.75	210.921	family with sequence similarity 207, member A
DARS	1129.5	1214.25	914.25	1314.75	1143.19	170.375	aspartyl-tRNA synthetase
PLXNC1	1049.25	1035.25	1332.75	1153.75	1142.75	137.258	plexin C1
LOC104912919	1254	1211	877.25	1225	1141.81	177.282	uncharacterized LOC104912919
FUBP1	1213.75	1131	1026.5	1195.25	1141.62	84.5465	far upstream element (FUSE) binding protein 1
OGN	982.25	1082.5	1080.75	1420.75	1141.56	191.931	osteoglycin
SHC1	1185.75	1174	1035.5	1167.75	1140.75	70.5623	SHC (Src homology 2 domain containing) transforming protein 1
TMEM156	1270.75	1081	1002.5	1206	1140.06	120.884	transmembrane protein 156
LOC100550425	1442	1536.5	605.25	970.75	1138.62	433.21	uncharacterized LOC100550425
SYNE1	1213	1131.25	1066.5	1143.75	1138.62	60.0397	spectrin repeat containing, nuclear envelope 1
P2RY8	1263	1025.25	1104.5	1160.75	1138.38	99.9613	purinergic receptor P2Y, G-protein coupled, 8
TOP1	1256.5	1179.25	1014.5	1102.5	1138.19	103.692	topoisomerase (DNA) I
SAR1B	1178.75	1205.5	893	1275.25	1138.12	168.404	secretion associated, Ras related GTPase 1B
LPAR5	1171	1258.25	926	1195.75	1137.75	145.863	lysophosphatidic acid receptor 5
PLXNB2	1161.75	1056	1070.25	1261.5	1137.38	95.0944	plexin B2
NSD1	1322.75	1121.25	1163.5	939	1136.62	157.752	nuclear receptor binding SET domain protein 1
CTNND1	1219.25	1174.75	1046	1105	1136.25	76.3607	catenin (cadherin-associated protein), delta 1
EVI2A	1222.75	1236	900	1184.75	1135.88	158.743	ecotropic viral integration site 2A
TM6SF1	1029	1127	932.75	1453.75	1135.62	226.425	transmembrane 6 superfamily member 1
SCAMP2	1183.5	1224.75	923.25	1210.5	1135.5	142.53	secretory carrier membrane protein 2
SLC7A6	1103.25	1114	1017.5	1302.75	1134.38	120.269	solute carrier family 7 (amino acid transporter light chain, y+L system), member 6
PRDX4	1202.25	1553.5	670	1111.25	1134.25	363.525	peroxiredoxin 4
PI4KA	1197	1192	991.25	1154	1133.56	96.7984	phosphatidylinositol 4-kinase, catalytic, alpha
LOC104917002	1131.75	1408.25	692.75	1300	1133.19	314.893	cytochrome c oxidase subunit 6B1
PTPN7	1145.75	1096.25	1074.5	1210	1131.62	60.1576	protein tyrosine phosphatase, non-receptor type 7
LOC100538796	1277.5	1161	986.75	1097	1130.56	121.553	probable E3 ubiquitin-protein ligase HERC1
RPA1	1118	1198.75	935	1268.5	1130.06	143.849	replication protein A1, 70kDa
SLTM	1221.5	1199.25	930.5	1168	1129.81	134.675	SAFB-like, transcription modulator
ATAD1	1206.5	1185.75	907	1215.25	1128.62	148.267	ATPase family, AAA domain containing 1
ARHGEF18	1233.25	1261.75	984.25	1034.25	1128.38	139.546	Rho/Rac guanine nucleotide exchange factor (GEF) 18
ZBTB46	1218	1126.5	1075.25	1092.75	1128.12	63.5802	zinc finger and BTB domain containing 46
BLOC1S5	1137.75	1151	965.25	1257.25	1127.81	120.854	biogenesis of lysosomal organelles complex-1, subunit 5, muted
RNF114	1245.75	1215	868.5	1179.75	1127.25	174.595	ring finger protein 114
FBXW11	1237.5	1258.5	882	1127.25	1126.31	172.748	F-box and WD repeat domain containing 11
GNA12	1178	1171.25	1005.75	1149	1126	81.1185	guanine nucleotide binding protein (G protein) alpha 12
PAN3	1246.5	1175	942.75	1139.25	1125.88	129.971	PAN3 poly(A) specific ribonuclease subunit
CPSF6	1193	1183.5	1041.5	1084.25	1125.56	74.5605	cleavage and polyadenylation specific factor 6, 68kDa
EIF1B	1229.5	1177.25	855.75	1239.25	1125.44	181.841	eukaryotic translation initiation factor 1B
TOP2A	1190	1198.75	959.75	1148.25	1124.19	111.818	topoisomerase (DNA) II alpha 170kDa
LOC104911083	1181.25	1190.25	868	1251.75	1122.81	172.74	transmembrane protein 87A-like
ADK	1112.25	1138.5	872.5	1365.25	1122.12	201.485	adenosine kinase
SMARCD2	1176.25	1062.25	1077	1173	1122.12	60.9346	SWI/SNF related, matrix associated, actin dependent regulator of chromatin, subfamily d, member 2
USP10	1179.5	1176.5	986.25	1146.25	1122.12	91.8197	ubiquitin specific peptidase 10
C20H17orf62	1038	1045.75	1054.75	1348.5	1121.75	151.322	chromosome 20 open reading frame, human C17orf62
SOD1	1116.5	1226	744	1400.25	1121.69	277.581	superoxide dismutase 1, soluble
SBDS	1172	1195.75	887	1229.5	1121.06	157.815	Shwachman-Bodian-Diamond syndrome
BUB3	1162.5	1208.75	882.25	1225.25	1119.69	160.504	BUB3 mitotic checkpoint protein
MAEA	1183.75	1215.5	817.5	1260	1119.19	203.542	macrophage erythroblast attacher
ABHD12	1116.75	1128.5	1053.75	1177.25	1119.06	50.8131	abhydrolase domain containing 12
GLUD1	1103.25	1163.25	894.75	1313.75	1118.75	173.61	glutamate dehydrogenase 1
DDX1	1164.25	1221	862.75	1224.75	1118.19	172.526	DEAD (Asp-Glu-Ala-Asp) box helicase 1
RALGDS	1146.75	1094	1191.75	1037.75	1117.56	66.5355	ral guanine nucleotide dissociation stimulator
CDC25B	1138.5	1294.5	893.25	1143.75	1117.5	166.079	cell division cycle 25B
HADH	1109.5	1135.25	829.75	1395.25	1117.44	231.174	hydroxyacyl-CoA dehydrogenase
NDUFA4	1070	1345.75	723	1329.5	1117.06	291.506	NDUFA4, mitochondrial complex associated
PRPSAP2	1068.25	1083.75	962	1352.25	1116.56	166.182	phosphoribosyl pyrophosphate synthetase-associated protein 2
DNAJC8	1137	1175.5	851.5	1300.5	1116.12	189.721	DnaJ (Hsp40) homolog, subfamily C, member 8
TAPBP	1282.5	1434.5	722.5	1024	1115.88	312.234	TAP binding protein (tapasin)
NCBP1	1133.5	1186	962.5	1178.75	1115.19	104.409	nuclear cap binding protein subunit 1, 80kDa
PSMC1	1172.5	1231.75	801.25	1254.5	1115	212.003	proteasome (prosome, macropain) 26S subunit, ATPase, 1
AP3D1	1253.25	1161.25	987.25	1058	1114.94	116.649	adaptor-related protein complex 3, delta 1 subunit
RAB27A	1139.75	1167.75	956.75	1192.5	1114.19	107.148	RAB27A, member RAS oncogene family
LOC100540172	1014	1215	861.75	1364.75	1113.88	221.138	C-C chemokine receptor type 5-like
SRP19	1132.25	1299.75	747	1276.25	1113.81	255.506	signal recognition particle 19kDa
SLC25A5	1158	1208.75	897.25	1190.75	1113.69	145.813	solute carrier family 25 (mitochondrial carrier; adenine nucleotide translocator), member 5
LOC100540816	1123.25	1419.25	686.75	1224.75	1113.5	309.876	ATP synthase subunit g, mitochondrial-like
SEC16A	1209.75	1132.25	1019	1092.5	1113.38	79.5546	SEC16 homolog A (S. cerevisiae)
PLVAP	1178.5	1039	940	1294	1112.88	155.409	plasmalemma vesicle associated protein
SNX1	1174.5	1225.75	860	1190.75	1112.75	169.852	sorting nexin 1
DRAM1	1209.25	1258.25	824.5	1151.5	1110.88	195.838	DNA-damage regulated autophagy modulator 1
EIF4G1	1245.25	1098	1101.5	990.25	1108.75	104.631	eukaryotic translation initiation factor 4 gamma, 1
P4HA1	1327	1249.5	773.5	1074.5	1106.12	245.616	prolyl 4-hydroxylase, alpha polypeptide I
MKL1	1215.75	1137	1027	1040.75	1105.12	88.5091	megakaryoblastic leukemia (translocation) 1
CCNH	1133.75	1177.25	905.25	1203.5	1104.94	136.197	cyclin H
JAK3	1087.75	1093.75	1164	1073.75	1104.81	40.3383	Janus kinase 3
CFLAR	1120.75	1175	952.75	1169.5	1104.5	104.063	CASP8 and FADD-like apoptosis regulator
LOC100544502	1115.25	1165	839	1298.5	1104.44	193.134	nuclear cap-binding protein subunit 2
LOC100549425	1229.25	1159.5	929.5	1097	1103.81	128.15	vasculin-like protein 1
TXN2	1067.25	1144	847.75	1352	1102.75	208.257	thioredoxin 2
ATP5D	1123.75	1232.75	790.25	1263.75	1102.62	216.732	ATP synthase, H+ transporting, mitochondrial F1 complex, delta subunit
C15H5orf15	1173	1200	830.25	1206.5	1102.44	182.037	chromosome 15 open reading frame, human C5orf15
LOC104911667	1274.5	1231.25	877.5	1022	1101.31	185.526	ras-associated and pleckstrin homology domains-containing protein 1-like
BAZ1A	1126.5	1186.75	948	1142.75	1101	105.128	bromodomain adjacent to zinc finger domain, 1A
DAD1	1082.25	1283.5	638.75	1398	1100.62	334.436	defender against cell death 1
DNAJB6	1108	1115	931	1247	1100.25	129.69	DnaJ (Hsp40) homolog, subfamily B, member 6
CEBPZ	1213	1087	948.75	1150.75	1099.88	113.122	CCAAT/enhancer binding protein (C/EBP), zeta
KMT2C	1279.75	1072.75	1068	978.75	1099.81	127.512	lysine (K)-specific methyltransferase 2C
TCP11L2	960.75	1113.25	1020.75	1304.5	1099.81	150.185	t-complex 11, testis-specific-like 2
LY96	1294.75	1237.75	691.5	1175	1099.75	276.526	lymphocyte antigen 96
MAP3K7	1181.25	1078	977.5	1155.5	1098.06	91.5734	mitogen-activated protein kinase kinase kinase 7
YIPF5	1129	1240	898.5	1122.5	1097.5	143.207	Yip1 domain family, member 5
GNG5	1143.5	1246.25	757	1240.75	1096.88	231.446	guanine nucleotide binding protein (G protein), gamma 5
VPS4B	1048.25	1219.75	891.75	1227.75	1096.88	159.862	vacuolar protein sorting 4 homolog B (S. cerevisiae)
FBXL5	1182.5	1223.75	851	1129	1096.56	168.241	F-box and leucine-rich repeat protein 5
ACVRL1	1243	1112.75	967.75	1062	1096.38	114.736	activin A receptor type II-like 1
GTPBP4	1083	1212.25	812.25	1259.25	1091.69	200.643	GTP binding protein 4
NDUFA10	1022.25	1113.25	845.75	1383	1091.06	224.078	NADH dehydrogenase (ubiquinone) 1 alpha subcomplex, 10, 42kDa
KIAA1147	1151	1057.25	948.5	1207.25	1091	113.372	KIAA1147 ortholog
SRP54	1122.75	1332.75	765	1140.5	1090.25	236.766	signal recognition particle 54kDa
HAVCR2	1111.5	1044.75	873.5	1329.75	1089.88	188.734	hepatitis A virus cellular receptor 2
VAMP3	1093	1109.25	864.75	1292.5	1089.88	175.236	vesicle-associated membrane protein 3
GOT2	1166.5	1154.25	840.75	1197.5	1089.75	166.995	glutamic-oxaloacetic transaminase 2, mitochondrial
CLINT1	1157.5	1114.5	914.5	1171.5	1089.5	119.161	clathrin interactor 1
RAE1	1147	1118.75	863.5	1228.5	1089.44	157.648	ribonucleic acid export 1
SRSF10	1164	1162.5	831.25	1194.25	1088	171.79	serine/arginine-rich splicing factor 10
C5H14orf166	1083.5	1152.5	784.5	1330.75	1087.81	227.464	chromosome 5 open reading frame, human C14orf166
NBR1	1145	1119	918.25	1168.5	1087.69	114.753	neighbor of BRCA1 gene 1
UNC50	1111.25	1059.25	919.25	1259	1087.19	140.335	unc-50 homolog (C. elegans)
SGPL1	989.75	924	1062.25	1372.25	1087.06	198.332	sphingosine-1-phosphate lyase 1
MRPS17	1082	1198.5	732.25	1334.25	1086.75	257.835	mitochondrial ribosomal protein S17
MSRB1	1044	1139.5	821.25	1341.75	1086.62	216.121	methionine sulfoxide reductase B1
RASA3	1086	1039.5	1046	1174.75	1086.56	62.2831	RAS p21 protein activator 3
PARP14	1204.75	1464.25	759.25	912	1085.06	313.163	poly (ADP-ribose) polymerase family, member 14
ERGIC1	1124	1300.75	864.5	1045	1083.56	180.998	endoplasmic reticulum-golgi intermediate compartment (ERGIC) 1
HECTD1	1163.25	1120	959.75	1091	1083.5	87.6786	HECT domain containing E3 ubiquitin protein ligase 1
LOC100539172	1179.75	1170	863	1119.5	1083.06	149.066	butyrophilin subfamily 1 member A1-like
SFPQ	1151.75	1163.5	904.5	1111.5	1082.81	120.942	splicing factor proline/glutamine-rich
NFE2L2	1139.5	1207	843.5	1140.75	1082.69	162.546	nuclear factor, erythroid 2-like 2
CPSF3	1069.75	1151.25	879.25	1230.25	1082.62	150.587	cleavage and polyadenylation specific factor 3, 73kDa
ST5	1116.75	1061	904.25	1247	1082.25	141.972	suppression of tumorigenicity 5
SUCLG2	1183.75	1179.5	862.25	1103.5	1082.25	151.23	succinate-CoA ligase, GDP-forming, beta subunit
STK25	1207.25	1113	900.25	1099.75	1080.06	129.076	serine/threonine kinase 25
RTFDC1	1115	1111.5	777.5	1315.5	1079.88	222.998	replication termination factor 2 domain containing 1
TMEM263	1183.75	1272.5	767.5	1094	1079.44	220.357	transmembrane protein 263
LOC100539753	1282.5	1192.5	755	1086	1079	230.448	carbonic anhydrase 2
PI3	1537.5	2050	229	498.5	1078.75	858.787	peptidase inhibitor 3, skin-derived
ABHD2	1169.75	1082.75	954.25	1107.5	1078.56	90.5974	abhydrolase domain containing 2
TMX4	1137.5	1015.25	927	1233	1078.19	134.541	thioredoxin-related transmembrane protein 4
WDR26	1185.75	1069.25	938.5	1119.25	1078.19	104.64	WD repeat domain 26
WT1	1225.75	1067	815	1203.25	1077.75	188.686	Wilms tumor 1
UHMK1	1190.25	1144.75	907.75	1067.75	1077.62	124.023	U2AF homology motif (UHM) kinase 1
MYO1G	1073	1147	987.5	1100	1076.88	66.9706	myosin IG
SLA	953.5	1043.75	956.75	1352	1076.5	188.363	Src-like-adaptor
IRAK2	1105.5	1309	824.75	1064.5	1075.94	198.677	interleukin-1 receptor-associated kinase 2
PPFIA1	1081.75	1066.5	1006	1141.75	1074	55.7685	protein tyrosine phosphatase, receptor type, f polypeptide (PTPRF), interacting protein (liprin), alpha 1
PINK1	1116	1163.5	864.5	1151.25	1073.81	140.987	PTEN induced putative kinase 1
KDM3A	1191.75	1123	917.75	1062.5	1073.75	116.636	lysine (K)-specific demethylase 3A
EHMT1	1192.25	948	1042.75	1111.75	1073.69	103.699	euchromatic histone-lysine N-methyltransferase 1
SECISBP2L	1122	1109.25	966.75	1094.25	1073.06	71.7767	SECIS binding protein 2-like
VAPB	1096	1189.5	772	1234	1072.88	208.665	VAMP (vesicle-associated membrane protein)-associated protein B and C
PHAX	1148.5	1122.75	811.25	1208.5	1072.75	177.997	phosphorylated adaptor for RNA export
HADHB	1082.5	1125.5	845.5	1233.75	1071.81	163.745	hydroxyacyl-CoA dehydrogenase/3-ketoacyl-CoA thiolase/enoyl-CoA hydratase (trifunctional protein), beta subunit
ST8SIA4	1237.5	1082.25	947.5	1017.5	1071.19	123.778	ST8 alpha-N-acetyl-neuraminide alpha-2,8-sialyltransferase 4
NR2C2	1150.5	1078.75	950.25	1101	1070.12	85.3577	nuclear receptor subfamily 2, group C, member 2
CYSLTR1	1468.5	1113	690.25	1008	1069.94	320.783	cysteinyl leukotriene receptor 1
XPO5	1153.25	1097.5	906.75	1120	1069.38	110.809	exportin 5
LOC100543264	1055.25	1156.25	815.25	1249.5	1069.06	186.879	E3 ubiquitin-protein ligase RNF130-like
WDR43	1134.5	1107.75	843.25	1190.75	1069.06	154.465	WD repeat domain 43
IFI35	1363.5	1287.25	632.5	992.5	1068.94	332.038	interferon-induced protein 35
ADA	1167.5	1298.25	743.5	1056.25	1066.38	236.885	adenosine deaminase
PRKCQ	1178.5	988.5	902.25	1196.25	1066.38	144.269	protein kinase C, theta
BMPR2	1212.75	1157.25	877.25	1014	1065.31	150.766	bone morphogenetic protein receptor, type II (serine/threonine kinase)
GNL3	1097.5	1138	830.25	1195	1065.19	161.651	guanine nucleotide binding protein-like 3 (nucleolar)
SRP72	1080.75	1191.75	807	1180.25	1064.94	179.035	signal recognition particle 72kDa
PCMTD1	1121.25	1030.25	948.25	1157.25	1064.25	94.0035	protein-L-isoaspartate (D-aspartate) O-methyltransferase domain containing 1
ILF2	1145.75	1197.25	792	1117.5	1063.12	183.741	interleukin enhancer binding factor 2
MOB2	1123.75	1136.5	814	1177.75	1063	167.592	MOB kinase activator 2
RPL7L1	1048.5	1128.25	855.5	1217	1062.31	154.098	ribosomal protein L7-like 1
MBNL1	1107	1036.25	1164.25	941.5	1062.25	96.0263	muscleblind-like splicing regulator 1
LOC100544580	1164.5	1221	872.75	987.5	1061.44	160.366	collagen alpha-1(I) chain-like
DAZAP1	1155.5	1150	877.25	1062	1061.19	129.892	DAZ associated protein 1
COPS4	1142.25	1151.25	798.75	1147.25	1059.88	174.122	COP9 signalosome subunit 4
CREB3	1052.5	1128	874.25	1184.25	1059.75	134.933	cAMP responsive element binding protein 3
PPM1B	1120.25	1152.5	858.5	1105.25	1059.12	135.195	protein phosphatase, Mg2+/Mn2+ dependent, 1B
ABI3BP	928	1040.25	1126.75	1141	1059	98.0249	ABI family, member 3 (NESH) binding protein
LOC104912856	1004.5	1240	790	1199.75	1058.56	206.48	uncharacterized LOC104912856
RHOG	1068	1011	1188	966.25	1058.31	95.963	ras homolog family member G
DGKZ	1227	1051.5	952.25	1002	1058.19	119.614	diacylglycerol kinase, zeta
SNX12	1183	1160	785	1097.5	1056.38	184.488	sorting nexin 12
NUP205	1067	1055.75	942.75	1157.75	1055.81	88.1278	nucleoporin 205kDa
LOC104911005	1103.75	1116.5	882.5	1118	1055.19	115.302	fatty acyl-CoA reductase 1-like
SMC2	1029.75	1243	797.5	1149.25	1054.88	192.502	structural maintenance of chromosomes 2
GALNT1	1061.75	960.25	995.75	1199.5	1054.31	105.534	polypeptide N-acetylgalactosaminyltransferase 1
NUP153	1143.75	1063.5	973.75	1030.25	1052.81	71.0488	nucleoporin 153kDa
UBE4A	1114	1131.75	844.75	1120	1052.62	138.779	ubiquitination factor E4A
TOMM22	1095.5	1181.25	748.75	1184.75	1052.56	206.704	translocase of outer mitochondrial membrane 22 homolog (yeast)
SUPT6H	1136.5	1045	993.75	1031.5	1051.69	60.559	suppressor of Ty 6 homolog (S. cerevisiae)
LOC100544619	1123.5	1143.5	865	1073	1051.25	127.661	nodal modulator 1
LOC100543226	1091	1092.25	848.25	1170.75	1050.56	139.939	protein FAM65C-like
INSIG1	1127.75	1372	709.25	991	1050	276.478	insulin induced gene 1
LOC100550794	1198.5	1126.75	680.25	1193.25	1049.69	248.447	transmembrane protein 14C-like
CD83	1081	1198.75	872.5	1045.75	1049.5	134.921	CD83 molecule
WNK1	1151.75	1087.25	1011.75	947	1049.44	89.0906	WNK lysine deficient protein kinase 1
LOC100545950	1137	1109.75	923.25	1027.25	1049.31	96.1254	transcription factor 12
LOC100548330	1027.25	1220	669.25	1280.25	1049.19	275.318	cytochrome c oxidase subunit 7A2, mitochondrial
RCN1	1271	1354.75	669.25	900.75	1048.94	320.913	reticulocalbin 1, EF-hand calcium binding domain
CLK3	1209.25	1062.75	869.75	1053.25	1048.75	139.065	CDC-like kinase 3
RGS18	1002.5	1084	850	1257.5	1048.5	169.764	regulator of G-protein signaling 18
LOC100550906	995.25	1185	783	1227.25	1047.62	203.229	putative methyltransferase DDB_G0268948
EFCAB14	1191.75	1040.5	873.75	1082	1047	131.954	EF-hand calcium binding domain 14
ATP6V1C1	1066.75	1103.25	775.5	1240.25	1046.44	195.457	ATPase, H+ transporting, lysosomal 42kDa, V1 subunit C1
LOC104911503	999.5	1056.5	912	1214.25	1045.56	127.195	TBC1 domain family member 5-like
DLD	1105.5	1156.5	804.5	1115.5	1045.5	162.175	dihydrolipoamide dehydrogenase
CISD1	1096.5	1170.25	778	1136	1045.19	180.656	CDGSH iron sulfur domain 1
AGO4	1186.5	1133.75	925.5	933.25	1044.75	134.99	argonaute RISC catalytic component 4
SPIN1	1045	1054	931.25	1145	1043.81	87.587	spindlin 1
PTK7	1201	1155.75	832.75	984.5	1043.5	168.625	protein tyrosine kinase 7
LOC100550520	1211.25	1044.25	964.25	949	1042.19	120.201	transitional endoplasmic reticulum ATPase-like
USP1	1087.25	1177.5	797	1105	1041.69	167.731	ubiquitin specific peptidase 1
DNAJC7	1114.25	1122	832.75	1096.75	1041.44	139.525	DnaJ (Hsp40) homolog, subfamily C, member 7
CYC	1092.75	1229.25	656.5	1183	1040.38	262.119	cytochrome c
CARHSP1	1100.5	1108.25	811	1140	1039.94	153.579	calcium regulated heat stable protein 1, 24kDa
LOC104912248	1061.75	1078.5	893	1125.25	1039.62	101.376	transforming growth factor beta receptor type 3-like
SNRPC	1040.75	1152	778.25	1187.25	1039.56	185.058	small nuclear ribonucleoprotein polypeptide C
LOC100547732	1118	1106.5	771.5	1159.75	1038.94	179.754	MOB-like protein phocein
IDH3A	1103.25	1158.25	755.75	1137	1038.56	189.897	isocitrate dehydrogenase 3 (NAD+) alpha
ERLEC1	1107.25	1569.5	585.25	888.25	1037.56	414.204	endoplasmic reticulum lectin 1
RXFP1	1038.25	1095.75	921.5	1094.75	1037.56	81.9088	relaxin/insulin-like family peptide receptor 1
LOC104912053	976	1152	920	1101.25	1037.31	107.646	titin-like
FAM126A	1048.25	1056	873	1171	1037.06	122.936	family with sequence similarity 126, member A
PSMD2	1118.25	1072	896.25	1061	1036.88	96.976	proteasome (prosome, macropain) 26S subunit, non-ATPase, 2
CCT3	1140.75	1217	791	997	1036.44	187.331	chaperonin containing TCP1, subunit 3 (gamma)
FAM208A	1087.25	1083.75	925.5	1048.75	1036.31	75.8926	family with sequence similarity 208, member A
GMPS	1086	1049.75	891	1118.5	1036.31	100.863	guanine monophosphate synthase
DBNL	1067.25	1112.25	870	1094.25	1035.94	112.16	drebrin-like
TGM2	933	972	1058.5	1180.25	1035.94	109.574	transglutaminase 2
DYNLL2	1143.75	1082.25	747.75	1168.5	1035.56	195.271	dynein, light chain, LC8-type 2
RSL24D1	1102.5	1133.75	697.75	1205.25	1034.81	228.787	ribosomal L24 domain containing 1
TMEM106B	1094	997	878.25	1169.25	1034.62	125.854	transmembrane protein 106B
CWC15	1039.5	1129	819.5	1150.25	1034.56	151.193	CWC15 spliceosome-associated protein
PSMD7	1086.5	1170.5	741	1135	1033.25	197.852	proteasome (prosome, macropain) 26S subunit, non-ATPase, 7
AKAP13	1128	934	1120.75	948.75	1032.88	105.868	A kinase (PRKA) anchor protein 13
LOC100550231	1212.75	1006	886.25	1022.25	1031.81	135.012	transmembrane protein 68
CYSLTR2	972.5	1157.25	838	1158.25	1031.5	155.78	cysteinyl leukotriene receptor 2
POLDIP3	1193.5	1115.75	808	1008.25	1031.38	167.167	polymerase (DNA-directed), delta interacting protein 3
COPS7A	1137.75	1086.5	801.25	1095.5	1030.25	154.293	COP9 signalosome subunit 7A
ENG	1144	913.75	1100.75	958.5	1029.25	110.492	endoglin
RHEB	1135	1147	724.25	1109.25	1028.88	203.693	Ras homolog enriched in brain
KANK3	1063	1030.5	859	1162.75	1028.81	126.421	KN motif and ankyrin repeat domains 3
ACSS1	1070	1122.5	857.25	1065.25	1028.75	117.239	acyl-CoA synthetase short-chain family member 1
FN1	1111.5	1306.5	855.25	840.5	1028.44	223.258	fibronectin 1
ADAM17	1145.25	1017.25	925.5	1025.25	1028.31	90.1416	ADAM metallopeptidase domain 17
CD55	978.75	979.5	971.25	1182	1027.88	102.817	CD55 molecule, decay accelerating factor for complement (Cromer blood group)
EXOC7	1102.5	1109.75	817.5	1077.5	1026.81	140.224	exocyst complex component 7
LOC100548706	1194.25	1140.75	838.25	933.75	1026.75	168.556	AF4/FMR2 family member 2-like
MCMBP	1053.75	1062.5	859.5	1129.5	1026.31	116.242	minichromosome maintenance complex binding protein
SS18	1055	1062.75	854.5	1133	1026.31	119.795	synovial sarcoma translocation, chromosome 18
MIF	1123.25	1159.25	681	1140.5	1026	230.469	macrophage migration inhibitory factor (glycosylation-inhibiting factor)
TOR1AIP1	1068.25	1106	815	1113	1025.56	141.744	torsin A interacting protein 1
KIAA0922	1059	1092.75	894	1054.25	1025	88.9993	KIAA0922 ortholog
AKAP17A	1111.5	1105	870	1008.75	1023.81	112.791	A kinase (PRKA) anchor protein 17A
CLK4	1120.25	1100.75	812.25	1061.5	1023.69	143.06	CDC-like kinase 4
PXN	1033.5	1057.75	960	1041.25	1023.12	43.2813	paxillin
BLNK	1116.5	1008.75	925.5	1041.5	1023.06	79.1492	B-cell linker
PARP12	1328.25	1172.75	721.25	869.5	1022.94	277.019	poly (ADP-ribose) polymerase family, member 12
LOC100546378	1136.5	1096.5	828.25	1029.75	1022.75	136.94	AN1-type zinc finger protein 5-like
MORF4L1	1138.25	1122.5	720.75	1109.5	1022.75	201.676	mortality factor 4 like 1
LOC104914481	993.75	1013.75	1038	1039	1021.12	21.6646	complement receptor type 2-like
CLPX	1038.5	1059.5	860.5	1125	1020.88	113.085	caseinolytic mitochondrial matrix peptidase chaperone subunit
ELMO1	1041.25	960.75	939	1138.25	1019.81	90.3808	engulfment and cell motility 1
USO1	1091.25	1139.25	820.25	1027.75	1019.62	140.543	USO1 vesicle transport factor
CD151	1094.75	1258.5	796.25	928.25	1019.44	200.791	CD151 molecule (Raph blood group)
LOC100539278	1025.75	1105.25	922.5	1021.75	1018.81	74.8427	FYVE, RhoGEF and PH domain-containing protein 4
TSPAN12	1052	1093	845	1082	1018	116.628	tetraspanin 12
PHLDA1	1273.25	1063	825.75	909.5	1017.88	196.562	pleckstrin homology-like domain, family A, member 1
TFAM	1095.75	1075	780.5	1120.25	1017.88	159.327	transcription factor A, mitochondrial
UBTF	1075	1015	1012	962.5	1016.12	46.0441	upstream binding transcription factor, RNA polymerase I
CKLF	1019.75	1099.75	755.75	1189	1016.06	186.804	chemokine-like factor
SSU72	1086.5	1122	711	1142	1015.38	204.21	SSU72 RNA polymerase II CTD phosphatase homolog (S. cerevisiae)
TMEM230	999	1060.25	755.5	1242.5	1014.31	201.162	transmembrane protein 230
VPS29	1045.5	1143.25	717.75	1149.5	1014	203.16	vacuolar protein sorting 29 homolog (S. cerevisiae)
CCAR1	1089	1068	817.75	1081	1013.94	131.078	cell division cycle and apoptosis regulator 1
TOB1	1159.5	994.5	876	1023.5	1013.38	116.452	transducer of ERBB2, 1
ADAM9	999.75	976.5	995.5	1080.5	1013.06	46.0807	ADAM metallopeptidase domain 9
NT5C2	1136.5	1119	822.5	968.5	1011.62	146.914	5'-nucleotidase, cytosolic II
PAXBP1	1093.75	1143.25	807	1001.25	1011.31	148.378	PAX3 and PAX7 binding protein 1
SEMA3D	924.75	1034.25	997	1088.75	1011.19	68.849	sema domain, immunoglobulin domain (Ig), short basic domain, secreted, (semaphorin) 3D
PTGS2	1039.75	973	989	1039	1010.19	34.3313	prostaglandin-endoperoxide synthase 2 (prostaglandin G/H synthase and cyclooxygenase)
LMO2	1083.5	1132.75	767.5	1056.75	1010.12	164.784	LIM domain only 2 (rhombotin-like 1)
NMT2	1016.5	955.5	850	1218.25	1010.06	154.898	N-myristoyltransferase 2
TRAFD1	1420.75	1218	667.75	733.75	1010.06	367.618	TRAF-type zinc finger domain containing 1
NFKB2	1058	1044.5	937.75	999.75	1010	54.2198	nuclear factor of kappa light polypeptide gene enhancer in B-cells 2 (p49/p100)
NEK9	1088.5	1036	894	1019	1009.38	82.4089	NIMA-related kinase 9
MTCH2	969.75	1124	794.25	1143.25	1007.81	162.173	mitochondrial carrier 2
LMAN2	988.25	1162	758	1122	1007.56	182.21	lectin, mannose-binding 2
CREB3L2	1072.25	1061.5	962.5	928.25	1006.12	71.6625	cAMP responsive element binding protein 3-like 2
CLIC4	1121.75	1054.25	796.25	1050	1005.56	143.36	chloride intracellular channel 4
NDUFB5	1020.5	1113.25	658.25	1229.5	1005.38	246.707	NADH dehydrogenase (ubiquinone) 1 beta subcomplex, 5, 16kDa
RABL6	1081.25	1054.25	879.25	1005.5	1005.06	89.5413	RAB, member RAS oncogene family-like 6
PLAU	955.75	943.75	883.5	1236.25	1004.81	157.497	plasminogen activator, urokinase
SEC14L5	970.75	968	964.25	1116.25	1004.81	74.3394	SEC14-like 5 (S. cerevisiae)
FNDC3A	1061.25	1053.5	907.5	996.25	1004.62	70.9426	fibronectin type III domain containing 3A
FAM91A1	1011.25	1055.75	864.75	1085.25	1004.25	97.8477	family with sequence similarity 91, member A1
OAZ2	1058.75	1012.25	758.5	1185.25	1003.69	179.06	ornithine decarboxylase antizyme 2
COMTD1	1013.5	1114.5	739	1147	1003.5	185.269	catechol-O-methyltransferase domain containing 1
IGF2R	1077.5	995.75	945.25	992.25	1002.69	54.9334	insulin-like growth factor 2 receptor
LOC104911020	759	2539.25	239.25	472.75	1002.56	1046.28	serum amyloid A protein-like
TMEM248	1034.5	1023.25	886.25	1066.25	1002.56	79.6506	transmembrane protein 248
EEA1	1075	1045.75	881	1007.75	1002.38	85.4723	early endosome antigen 1
PGAM5	1064.5	1010	794.25	1140.5	1002.31	148.674	phosphoglycerate mutase family member 5
PXMP4	1061.25	1062	764	1117.75	1001.25	160.365	peroxisomal membrane protein 4, 24kDa
FAM78A	1111	1076.5	863.25	949.25	1000	114.673	family with sequence similarity 78, member A
SH3GLB1	1033.5	1022.25	792.75	1149.75	999.562	149.437	SH3-domain GRB2-like endophilin B1
DBI	953.5	1221.25	616.25	1204.25	998.812	282.896	diazepam binding inhibitor (GABA receptor modulator, acyl-CoA binding protein)
WAPAL	1062	1048	928.75	956.5	998.812	66.1089	wings apart-like homolog (Drosophila)
ATG13	1022.25	995.25	884.5	1091	998.25	85.881	autophagy related 13
LOC104910222	1044.5	1111.75	825.75	1010.5	998.125	122.376	myelin basic protein-like
MRPS11	1035	1165.5	657.75	1133.75	998	233.54	mitochondrial ribosomal protein S11
ACKR3	888	1003.75	877	1220.75	997.375	159.572	atypical chemokine receptor 3
MCM2	1099.5	1028.75	806.5	1052.75	996.875	130.272	minichromosome maintenance complex component 2
LOC100550291	1010.5	947	928.75	1101	996.812	77.795	heat shock factor protein 3
STX2	957.5	1065	871	1091.75	996.312	101.712	syntaxin 2
DHX38	1101.25	1048.5	817.5	1017	996.062	124.012	DEAH (Asp-Glu-Ala-His) box polypeptide 38
LOC104913879	1127.5	1151.75	803.75	900.75	995.938	170.863	tyrosine-protein kinase BAZ1B-like
LOC104911094	1057.25	1049.5	757.25	1118.25	995.562	161.823	RNA polymerase-associated protein RTF1 homolog
XPA	1021	1180.25	701.5	1078.25	995.25	206.612	xeroderma pigmentosum, complementation group A
SRP68	1030.25	1115.5	805.25	1029.25	995.062	132.842	signal recognition particle 68kDa
DCTN4	1063	1017.5	856.25	1042.5	994.812	94.2301	dynactin 4 (p62)
LRRC8D	1027.25	1061	870.5	1018.75	994.375	84.575	leucine rich repeat containing 8 family, member D
LOC100544471	1037.75	988.25	961.25	988.75	994	31.8708	nipped-B-like protein
NUDT21	1001	1123.75	717	1131.75	993.375	193.724	nudix (nucleoside diphosphate linked moiety X)-type motif 21
MAN1A2	1012.25	1175	791.5	992.75	992.875	157.159	mannosidase, alpha, class 1A, member 2
FOXJ2	1075.25	1055.5	867.25	969.75	991.938	94.9042	forkhead box J2
TRERF1	1094.5	1064	801	1007	991.625	132.156	transcriptional regulating factor 1
YTHDC2	1109	1036.25	803.75	1013.75	990.688	131.087	YTH domain containing 2
PPAT	1043	1038.25	767.25	1111.25	989.938	152.158	phosphoribosyl pyrophosphate amidotransferase
CEPT1	1078.75	1048.75	730.25	1100.25	989.5	174.119	choline/ethanolamine phosphotransferase 1
PAFAH1B2	1023.25	1071.75	818	1043.75	989.188	115.843	platelet-activating factor acetylhydrolase 1b, catalytic subunit 2 (30kDa)
KIAA1551	1056.25	1025.5	875.5	997.5	988.688	79.1811	KIAA1551 ortholog
MFNG	1005.75	999	894.75	1053.25	988.188	66.8058	MFNG O-fucosylpeptide 3-beta-N-acetylglucosaminyltransferase
LOC104912283	926.5	1030	847.75	1147.25	987.875	129.842	uncharacterized LOC104912283
TRAPPC3	1064	1065.25	731.75	1085.5	986.625	170.202	trafficking protein particle complex 3
LAMTOR3	1024.75	1090.75	757	1073	986.375	155.439	late endosomal/lysosomal adaptor, MAPK and MTOR activator 3
NCBP2	1013.75	1075.75	708.75	1145	985.812	192.331	nuclear cap binding protein subunit 2, 20kDa
SDHC	1047.25	1037	836.25	1021	985.375	100.002	succinate dehydrogenase complex, subunit C, integral membrane protein, 15kDa
VOPP1	1042	1098.25	754.25	1046.5	985.25	156.101	vesicular, overexpressed in cancer, prosurvival protein 1
DLL1	1106	1000.5	836	998.25	985.188	111.442	delta-like 1 (Drosophila)
MAR7	1028.25	1002.25	809	1101.25	985.188	124.71	membrane-associated ring finger (C3HC4) 7, E3 ubiquitin protein ligase
ZC3H15	997.25	1063.75	812.25	1067	985.062	119.608	zinc finger CCCH-type containing 15
TRIB2	1123.75	983.5	779.5	1051.5	984.562	148.218	tribbles pseudokinase 2
SEC24C	1098.75	1059.75	871.25	899.75	982.375	113.587	SEC24 family member C
OTUD6B	1021	1098.75	767.75	1041.75	982.312	146.77	OTU domain containing 6B
TAF1	1103	1061.75	813.25	951.25	982.312	129.644	TAF1 RNA polymerase II, TATA box binding protein (TBP)-associated factor, 250kDa
AARS	1068.25	1134	758	968.75	982.25	164.21	alanyl-tRNA synthetase
URM1	925.75	1044	671.5	1285.5	981.688	255.297	ubiquitin related modifier 1
PSIP1	1062.75	1061.75	794.25	1006	981.188	127.415	PC4 and SFRS1 interacting protein 1
CHP1	1061.5	1062.25	755.75	1041.25	980.188	149.941	calcineurin-like EF-hand protein 1
NDUFS1	1075.25	1091.75	785.75	967.5	980.062	140.772	NADH dehydrogenase (ubiquinone) Fe-S protein 1, 75kDa (NADH-coenzyme Q reductase)
HEXA	909.5	993	854.75	1162.5	979.938	134.329	hexosaminidase A (alpha polypeptide)
PARG	1037.75	1000	875.25	1006	979.75	71.6086	poly (ADP-ribose) glycohydrolase
SLC16A1	982.75	1035.75	862	1037.25	979.438	82.292	solute carrier family 16 (monocarboxylate transporter), member 1
ACTR3B	939.25	1211.5	706.5	1057.75	978.75	212.99	ARP3 actin-related protein 3 homolog B (yeast)
RAI14	997	1099.5	823.75	993.5	978.438	114.245	retinoic acid induced 14
PMPCA	1084.25	987	811.5	1030.5	978.312	118.108	peptidase (mitochondrial processing) alpha
RNF219	990	1040	820.75	1059.75	977.625	108.625	ring finger protein 219
SERPINF2	1059.75	1046.75	725	1078	977.375	168.738	serpin peptidase inhibitor, clade F (alpha-2 antiplasmin, pigment epithelium derived factor), member 2
NUP85	1079	1071.5	730	1028.75	977.312	166.354	nucleoporin 85kDa
ZDHHC9	947.5	993.75	812.25	1154.25	976.938	141.08	zinc finger, DHHC-type containing 9
NFKB1	999.75	949.25	938.25	1018	976.312	38.5932	nuclear factor of kappa light polypeptide gene enhancer in B-cells 1
C1H2orf40	1133.25	1027.25	632.5	1110.75	975.938	233.455	chromosome 1 open reading frame, human C2orf40
SLC25A24	1045.75	916.25	855.5	1084	975.375	107.421	solute carrier family 25 (mitochondrial carrier; phosphate carrier), member 24
SF3A3	1076.5	981.25	787	1055.5	975.062	131.866	splicing factor 3a, subunit 3, 60kDa
LOC104909205	1047.25	927	972.5	951.75	974.625	51.8662	switch-associated protein 70
ADAR	1254.5	1168.5	685	787	973.75	279.881	adenosine deaminase, RNA-specific
RALB	1011.5	980.5	838	1063.5	973.375	96.5284	v-ral simian leukemia viral oncogene homolog B
RANBP9	973.75	897.5	909.5	1112.25	973.25	98.5281	RAN binding protein 9
MCAM	1239.25	827.75	917.25	907.75	973	181.982	melanoma cell adhesion molecule
GTF2A1	1065.75	1070.25	814.75	940	972.688	121.37	general transcription factor IIA, 1, 19/37kDa
ATP5J	1010	1075	649.5	1156	972.625	223.542	ATP synthase, H+ transporting, mitochondrial Fo complex, subunit F6
LOC100549101	838.25	919.5	876.25	1254.25	972.062	191.031	mitochondrial amidoxime reducing component 2-like
RRP1B	1076.5	1012.75	774.5	1024.5	972.062	134.59	ribosomal RNA processing 1B
LIG3	980.5	1002.5	854.5	1049.75	971.812	83.374	ligase III, DNA, ATP-dependent
LOC104913057	1021.5	1082	725.75	1057	971.562	165.744	uncharacterized LOC104913057
LOC104914212	1069.5	1004.75	807.25	1003	971.125	113.548	protein SON-like
TNFSF11	1058	1188.5	696.5	939.5	970.625	209.139	tumor necrosis factor (ligand) superfamily, member 11
SLC15A4	1010	984.25	818.25	1068.5	970.25	107.29	solute carrier family 15 (oligopeptide transporter), member 4
DAPK1	1017.25	1008.25	826.25	1028	969.938	96.1313	death-associated protein kinase 1
TPR	1053.75	987	905	932	969.438	65.7541	translocated promoter region, nuclear basket protein
TRIOBP	1036	1035.5	823	981.75	969.062	100.648	TRIO and F-actin binding protein
NUP88	1024.75	1034	737.5	1079.75	969	156.195	nucleoporin 88kDa
LOC104909233	1013.75	939.5	888.5	1031.25	968.25	66.3975	ATP-binding cassette sub-family D member 2-like
PTPLAD1	1007.25	926.5	821.75	1117.5	968.25	125.169	protein tyrosine phosphatase-like A domain containing 1
TMEM33	1050	1091.5	744	987.5	968.25	155.491	transmembrane protein 33
UBE2J2	1018.75	1069.25	754.75	1029	967.938	143.786	ubiquitin-conjugating enzyme E2, J2
FILIP1L	1078.25	1016.75	769.25	1005.5	967.438	135.939	filamin A interacting protein 1-like
EFTUD2	1047.5	993.5	858	969	967	79.7235	elongation factor Tu GTP binding domain containing 2
TSKU	906.75	1204.5	872.5	883.25	966.75	159.144	tsukushi, small leucine rich proteoglycan
SACM1L	1000.5	1075	754.5	1036	966.5	144.571	SAC1 suppressor of actin mutations 1-like (yeast)
CPNE1	1011.5	957.75	824.5	1069.75	965.875	104.761	copine I
CCNYL1	999.75	1076	766.25	1021.25	965.812	136.859	cyclin Y-like 1
LOC100550229	1129.25	1083.5	731	919.25	965.75	180.617	nuclear GTPase SLIP-GC-like
SEC13	1047.25	1117.5	681.5	1016.75	965.75	194.139	SEC13 homolog (S. cerevisiae)
LOC100548859	1054.5	1066.75	782.25	958.75	965.562	131.401	protein DDX26B-like
ARPC1A	907.25	1053.25	749	1151	965.125	175.476	actin related protein 2/3 complex, subunit 1A, 41kDa
ATP6V0D1	989.5	1024	818	1029	965.125	99.643	ATPase, H+ transporting, lysosomal 38kDa, V0 subunit d1
METAP2	1040.75	1015	741.5	1063	965.062	150.327	methionyl aminopeptidase 2
MTA1	1038.75	989.25	827.5	1004.75	965.062	94.0096	metastasis associated 1
RAB21	1037	1011	740.25	1070.25	964.625	151.536	RAB21, member RAS oncogene family
ABCA3	1066	977.75	914.25	899.25	964.312	75.8514	ATP-binding cassette, sub-family A (ABC1), member 3
LOC100550618	900	1008.75	833.5	1113.75	964	123.226	CMRF35-like molecule 8
YWHAH	1142	1185.25	699.75	822.75	962.438	238.331	tyrosine 3-monooxygenase/tryptophan 5-monooxygenase activation protein, eta
TNKS	1060	986	853	950.5	962.375	86.0091	tankyrase, TRF1-interacting ankyrin-related ADP-ribose polymerase
RAB18	961	982.75	776	1129.25	962.25	144.914	RAB18, member RAS oncogene family
MDFIC	1048.25	963.5	809	1027.25	962	108.179	MyoD family inhibitor domain containing
PES1	982.25	1074	743.5	1046.25	961.5	150.326	pescadillo ribosomal biogenesis factor 1
RBM22	1081.5	1007.25	767.25	988.5	961.125	135.345	RNA binding motif protein 22
CFAP36	1069	1064.25	708.25	1001.75	960.812	171.141	cilia and flagella associated protein 36
NDUFV1	1003.5	1045.5	770	1022.25	960.312	128.033	NADH dehydrogenase (ubiquinone) flavoprotein 1, 51kDa
AP3B1	987	954.75	827.75	1071.25	960.188	101.033	adaptor-related protein complex 3, beta 1 subunit
USP15	1035.25	1077.5	775.5	947.75	959	133.735	ubiquitin specific peptidase 15
MMRN2	869.75	903.25	894.5	1168	958.875	140.137	multimerin 2
SLC38A6	818.25	802.25	1050.5	1164	958.75	177.743	solute carrier family 38, member 6
PSMD1	1032.75	1010.25	801	989.75	958.438	106.417	proteasome (prosome, macropain) 26S subunit, non-ATPase, 1
LOC100547435	1042.25	1053	709.5	1027.75	958.125	166.073	ectonucleoside triphosphate diphosphohydrolase 8-like
MAP2K1	969	989.25	772.25	1102	958.125	137.036	mitogen-activated protein kinase kinase 1
NRD1	1015.25	1000	830.5	983.75	957.375	85.5557	nardilysin (N-arginine dibasic convertase)
CHTOP	1074.25	1047.25	721	984.25	956.688	161.587	chromatin target of PRMT1
MFSD1	907.5	886	893.25	1130.25	954.25	117.673	major facilitator superfamily domain containing 1
FBXO9	931	1006.25	805.25	1073.25	953.938	114.9	F-box protein 9
TPP1	907	926.75	936	1039.25	952.25	59.2477	tripeptidyl peptidase I
STIM2	970.5	961.75	871	1005.5	952.188	57.3307	stromal interaction molecule 2
PSMC5	1009	1131.75	668.25	999.5	952.125	198.603	proteasome (prosome, macropain) 26S subunit, ATPase, 5
PSMD3	1012	1004.75	793.75	997.5	952	105.666	proteasome (prosome, macropain) 26S subunit, non-ATPase, 3
PDCL	1001	989.25	825.5	990.5	951.562	84.2067	phosducin-like
ATP2C1	999	996.75	802	1006.75	951.125	99.5089	ATPase, Ca++ transporting, type 2C, member 1
VDAC3	940.75	1003.25	689.75	1167.5	950.312	198.29	voltage-dependent anion channel 3
HPS6	964.5	988	874.75	973.75	950.25	51.253	Hermansky-Pudlak syndrome 6
ZMYND11	1015.75	902.75	814.5	1066.75	949.938	113.353	zinc finger, MYND-type containing 11
SLC39A13	962	998.25	781	1058	949.812	119.299	solute carrier family 39 (zinc transporter), member 13
RIC8B	994.25	993.5	744	1064.75	949.125	140.773	RIC8 guanine nucleotide exchange factor B
MAN1B1	1011.25	945	862.5	975.5	948.562	63.4424	mannosidase, alpha, class 1B, member 1
SEC23B	966.5	1071	772.25	978.75	947.125	125.568	Sec23 homolog B (S. cerevisiae)
LOC104911430	1083.5	948.75	718	1036.75	946.75	162.41	integrin alpha-8-like
KPNA2	886.5	1107.75	739.25	1050	945.875	166.598	karyopherin alpha 2 (RAG cohort 1, importin alpha 1)
NUP155	1017.5	978	823	964.25	945.688	84.8487	nucleoporin 155kDa
ATP1B1	905.25	875.5	945.25	1054.5	945.125	78.3168	ATPase, Na+/K+ transporting, beta 1 polypeptide
TMX3	965.25	1006	763.75	1045.5	945.125	125.277	thioredoxin-related transmembrane protein 3
SFSWAP	1005	991	837	944	944.25	76.1112	splicing factor, suppressor of white-apricot family
CKB	1009.25	1099.25	663	1004.75	944.062	192.364	creatine kinase, brain
KLHL24	923.75	905.75	865.5	1073.25	942.062	90.7853	kelch-like family member 24
TSN	886.25	1042.25	717	1122.75	942.062	179.308	translin
PMPCB	952.75	890.5	749	1175.25	941.875	177.409	peptidase (mitochondrial processing) beta
RER1	970.25	1103.5	666.75	1026.25	941.688	191.259	retention in endoplasmic reticulum sorting receptor 1
LOC100551278	912	934	862	1054.5	940.625	81.6756	serine/threonine-protein phosphatase 4 regulatory subunit 1-like
VPS4A	982.5	964.25	756	1059.75	940.625	129.857	vacuolar protein sorting 4 homolog A (S. cerevisiae)
LOC104914873	955.25	1192	661.25	952	940.125	217.242	integrin alpha-2-like
ACSS2	1022.25	1011.75	736	988.75	939.688	136.51	acyl-CoA synthetase short-chain family member 2
CHMP4B	941.5	1018.5	708.75	1089.5	939.562	165.318	charged multivesicular body protein 4B
FLOT2	1015.5	1013.75	744.75	977.75	937.938	129.961	flotillin 2
PPP2R2A	983.25	993.75	776.75	996	937.438	107.269	protein phosphatase 2, regulatory subunit B, alpha
TMBIM4	965.5	962.75	698	1122.5	937.188	176.074	transmembrane BAX inhibitor motif containing 4
ZBTB33	1017	956.25	795.75	979.25	937.062	97.4802	zinc finger and BTB domain containing 33
SNW1	979.5	960.5	773	1033.25	936.562	113.31	SNW domain containing 1
NUP188	994	917.25	903.25	931.25	936.438	40.0413	nucleoporin 188kDa
TNFRSF1A	912.5	907.25	799.75	1121	935.125	134.369	tumor necrosis factor receptor superfamily, member 1A
LOC100546553	1006	1086	643.25	1004.5	934.938	198.15	transforming acidic coiled-coil-containing protein 3-like
LOC100546766	886.75	925.25	838	1079.75	932.438	104.496	protocadherin alpha-C2-like
HDAC7	1005.25	940.75	848.5	932.5	931.75	64.3283	histone deacetylase 7
FAM129A	888.25	1096.5	835.5	906.5	931.688	113.925	family with sequence similarity 129, member A
PPIG	934.5	1036.5	737.75	1016.75	931.375	136.431	peptidylprolyl isomerase G (cyclophilin G)
CD38	962.25	927	849	986.75	931.25	60.0677	CD38 molecule
LOC104909318	894.75	1004.5	952	870.5	930.438	60.0453	elastin-like
USP8	952	940.25	885.25	941.75	929.812	30.1637	ubiquitin specific peptidase 8
TNFAIP8	969.75	929.25	789.25	1030	929.562	102.291	tumor necrosis factor, alpha-induced protein 8
CACUL1	1038.25	1030	687.5	962	929.438	164.871	CDK2-associated, cullin domain 1
UNC93B1	1114.75	1084.5	649.75	868.25	929.312	216.298	unc-93 homolog B1 (C. elegans)
TSPAN14	942.5	889	853.75	1029.5	928.688	76.4737	tetraspanin 14
C22H20orf24	961.25	1065.5	707.75	979.5	928.5	154.027	chromosome 22 open reading frame, human C20orf24
LOC100547124	964.5	966.75	824.5	958	928.438	69.3909	PERQ amino acid-rich with GYF domain-containing protein 2
GNL2	952	1003	747	1010	928	123.404	guanine nucleotide binding protein-like 2 (nucleolar)
DAP	890.75	1039.75	694.25	1083.75	927.125	175.85	death-associated protein
HMGB3	880.25	1010	697.25	1119.25	926.688	181.493	high mobility group box 3
PSMA5	984	1048.75	645.25	1028.75	926.688	189.568	proteasome (prosome, macropain) subunit, alpha type, 5
IP6K2	1055.75	953.75	744.25	952.5	926.562	130.817	inositol hexakisphosphate kinase 2
LOC723978	958.75	1086.25	520.25	1141	926.562	281.431	cytochrome c oxidase subunit VIIc precursor
AIFM1	1000	1003.5	714.5	988	926.5	141.489	apoptosis-inducing factor, mitochondrion-associated, 1
BRD7	967	987.25	715.5	1035.25	926.25	143.385	bromodomain containing 7
CST7	813.5	1093.25	740.25	1057	926	175.398	cystatin F (leukocystatin)
LOC100551145	894.75	997	866.5	945.25	925.875	57.5277	utrophin
STARD5	1051	1056.5	678.5	917.25	925.812	177.001	StAR-related lipid transfer (START) domain containing 5
ACLY	1023.25	1065	714	898.25	925.125	157.575	ATP citrate lyase
CCDC25	903	1039.75	690.75	1066.25	924.938	171.733	coiled-coil domain containing 25
CD59	1041.75	1026.5	662.75	967.75	924.688	177.515	CD59 molecule, complement regulatory protein
GPR107	1006.25	1020	739.75	932.5	924.625	129.099	G protein-coupled receptor 107
PRPF40A	1017.25	981.5	787.75	911.75	924.562	101.184	PRP40 pre-mRNA processing factor 40 homolog A (S. cerevisiae)
THOC7	998	971.25	647.25	1081.5	924.5	190.704	THO complex 7 homolog (Drosophila)
SESN3	912.25	809.5	991.5	984.5	924.438	84.5854	sestrin 3
LRRC66	908	999.75	705.25	1082.75	923.938	162.324	leucine rich repeat containing 66
LOC100540799	1122	963	778.75	830	923.438	153.468	phosphatidylinositol 3,4,5-trisphosphate 5-phosphatase 2-like
SCP2	927.5	958.25	733.25	1074.5	923.375	141.68	sterol carrier protein 2
CRTAP	972.25	1031	614.5	1074.5	923.062	209.932	cartilage associated protein
PRIMA1	1054.5	935	698.25	1002.5	922.562	157.341	proline rich membrane anchor 1
S100A16	850.75	1052	751	1036.25	922.5	146.367	S100 calcium binding protein A16
IARS	909.25	1039.25	755.75	982.5	921.688	122.759	isoleucyl-tRNA synthetase
HDAC9	883.5	865	870	1067.5	921.5	97.6465	histone deacetylase 9
LOC104914041	937	1017.25	684.75	1047	921.5	164.529	exportin-2-like
LOC104911398	1001.5	973.75	752.5	958	921.438	114.052	ATP-dependent 6-phosphofructokinase, platelet type-like
AKT1	1027.75	981.75	775.75	899.75	921.25	110.506	v-akt murine thymoma viral oncogene homolog 1
CRY1	970.75	980.5	769	963.5	920.938	101.531	cryptochrome circadian clock 1
RWDD4	833.75	1021.25	714.25	1114.5	920.938	180.601	RWD domain containing 4
ALDH18A1	898.25	1008.75	811	964.25	920.562	85.9989	aldehyde dehydrogenase 18 family, member A1
NAGA	917	1055	738	971	920.25	134.113	N-acetylgalactosaminidase, alpha-
TSC2	1017.25	960	779	923.75	920	101.575	tuberous sclerosis 2
REEP5	953	979.75	695	1049.75	919.375	155.046	receptor accessory protein 5
POLR1A	976.25	913.25	831.25	956	919.188	64.238	polymerase (RNA) I polypeptide A, 194kDa
TMEM159	857	876.25	777.75	1161.75	918.188	167.877	transmembrane protein 159
WBP11	997.75	950	807.5	917.5	918.188	80.8175	WW domain binding protein 11
SPOP	981	1026.5	672.5	986.5	916.625	164.008	speckle-type POZ protein
CLDND1	1036	934	726.25	966.25	915.625	133.234	claudin domain containing 1
NOP2	966.75	916.25	779	1000	915.5	97.2962	NOP2 nucleolar protein
ACTR6	954.5	1012	641.75	1048.75	914.25	185.761	ARP6 actin-related protein 6 homolog (yeast)
LOC100550313	997.75	981.5	742.5	932	913.438	117.339	interleukin-6 receptor subunit beta-like
ENC1	1105	859.5	690.25	993.25	912	178.68	ectodermal-neural cortex 1 (with BTB domain)
PDAP1	936.5	1020.5	652.5	1035.25	911.188	177.858	PDGFA associated protein 1
ITPR3	976.5	844.5	975.5	847.75	911.062	74.9962	inositol 1,4,5-trisphosphate receptor, type 3
LOC100538920	909.75	1138	599.75	996.5	911	227.828	ATP synthase F(0) complex subunit C2, mitochondrial-like
VMA21	883.75	1034	696	1030.25	911	159.496	VMA21 vacuolar H+-ATPase homolog (S. cerevisiae)
PCSK7	1022.5	1039	737.75	844.5	910.938	145.206	proprotein convertase subtilisin/kexin type 7
CLASP2	959.75	910.25	806	967	910.75	74.2471	cytoplasmic linker associated protein 2
NFYC	948.5	984.75	700.5	1007.75	910.375	142.026	nuclear transcription factor Y, gamma
LOC100542122	904.25	999.25	773	964	910.125	99.4712	AP-1 complex-associated regulatory protein-like
MKRN1	1034.25	860.25	820	925.5	910	93.5474	makorin ring finger protein 1
LOC100546622	932.25	966.25	679.75	1060.25	909.625	162.531	survival of motor neuron protein-like
NARS	951.25	971.25	735.75	979.25	909.375	116.347	asparaginyl-tRNA synthetase
NEK6	970.5	970	736	961	909.375	115.666	NIMA-related kinase 6
GREB1L	1009.75	867.25	716.25	1043.5	909.188	149.595	growth regulation by estrogen in breast cancer-like
LUM	722.5	1167.25	650.75	1096.25	909.188	260.276	lumican
REXO2	952	996.75	636.5	1051.5	909.188	186.29	RNA exonuclease 2
SRSF5	979.5	995.5	693.75	968	909.188	144.067	serine/arginine-rich splicing factor 5
PBRM1	1004.75	890.75	850	888	908.375	66.8869	polybromo 1
PDCD6IP	979.75	998.25	766.75	888.75	908.375	105.853	programmed cell death 6 interacting protein
OAT	917.5	1071.75	690.75	953.25	908.312	159.32	ornithine aminotransferase
ADIPOR2	961.25	1041	750	880.5	908.188	124.157	adiponectin receptor 2
GLOD4	953	918.75	658.25	1100.75	907.688	184.09	glyoxalase domain containing 4
ENTPD1	1000.25	957	737.5	935	907.438	116.489	ectonucleoside triphosphate diphosphohydrolase 1
OSBPL2	911.5	939	817.75	961.5	907.438	63.191	oxysterol binding protein-like 2
YIPF3	904.5	990.25	697	1033	906.188	149.343	Yip1 domain family, member 3
LRP12	938	958.25	788.75	936.75	905.438	78.4133	low density lipoprotein receptor-related protein 12
SMIM15	993.5	896	710	1021.25	905.188	140.774	small integral membrane protein 15
RIN2	898	935.25	749.5	1037	904.938	119.119	Ras and Rab interactor 2
PSMD9	962.25	1008.25	662	986.75	904.812	162.962	proteasome (prosome, macropain) 26S subunit, non-ATPase, 9
HEATR1	957.25	952.75	783.75	924.75	904.625	81.8559	HEAT repeat containing 1
LOC100549822	949.25	1005	668	996	904.562	159.59	epididymis-specific alpha-mannosidase
ANKRD50	980.25	981.75	708.5	945.5	904	131.405	ankyrin repeat domain 50
TBC1D1	918.75	843.25	822	1032	904	94.8967	TBC1 (tre-2/USP6, BUB2, cdc16) domain family, member 1
MAP3K14	1018.5	969.5	807	819	903.5	106.511	mitogen-activated protein kinase kinase kinase 14
DNAJB14	908	894	753.25	1057.25	903.125	124.263	DnaJ (Hsp40) homolog, subfamily B, member 14
ZMAT2	916.75	1007	592.5	1091.25	901.875	218.211	zinc finger, matrin-type 2
GCN1L1	963.25	939.5	790.75	913.75	901.812	76.7513	GCN1 general control of amino-acid synthesis 1-like 1 (yeast)
FKBP5	980.75	912.25	813.25	899.75	901.5	68.7683	FK506 binding protein 5
LOC104913631	758	1484.75	733.25	627.5	900.875	393.343	class I histocompatibility antigen, F10 alpha chain-like
UBASH3B	897	931.75	855.5	918.25	900.625	33.3107	ubiquitin associated and SH3 domain containing B
SLC11A1	719	745.75	1063.25	1074	900.5	194.49	solute carrier family 11 (proton-coupled divalent metal ion transporter), member 1
KRIT1	1035.75	974.75	694.75	896	900.312	148.502	KRIT1, ankyrin repeat containing
TRPC1	840.75	862.5	845.5	1051.5	900.062	101.389	transient receptor potential cation channel, subfamily C, member 1
PIK3R2	942	884.25	929.5	843.75	899.875	44.8936	phosphoinositide-3-kinase, regulatory subunit 2 (beta)
ZW10	1010	882.5	767.75	938.75	899.75	102.303	zw10 kinetochore protein
POLR2C	939.5	1060	617.25	981.5	899.562	194.721	polymerase (RNA) II (DNA directed) polypeptide C, 33kDa
IMPDH2	973.5	979.5	693.75	950.5	899.312	137.61	IMP (inosine 5'-monophosphate) dehydrogenase 2
INTS2	956.25	904	811.5	923	898.688	62.0065	integrator complex subunit 2
ERN1	1028	1001.25	725.75	836.25	897.812	142.646	endoplasmic reticulum to nucleus signaling 1
WDR53	926	959	738.25	966	897.312	107.467	WD repeat domain 53
LANCL1	985.5	900	729.5	972.75	896.938	117.807	LanC lantibiotic synthetase component C-like 1 (bacterial)
PECAM1	817	1037.75	725.5	1007.5	896.938	150.37	platelet/endothelial cell adhesion molecule 1
SYT11	911.25	962.5	729.25	983.5	896.625	115.636	synaptotagmin XI
GORASP2	983	1016.25	690	895.5	896.188	146.589	golgi reassembly stacking protein 2, 55kDa
PLRG1	949	934.5	732	967.5	895.75	109.999	pleiotropic regulator 1
SEC61G	939.5	1115.5	496.75	1031.25	895.75	275.539	Sec61 gamma subunit
HECTD4	1008	891.5	844.5	838	895.5	78.6967	HECT domain containing E3 ubiquitin protein ligase 4
RASGRP3	901	1034.75	728.5	914.75	894.75	126.066	RAS guanyl releasing protein 3 (calcium and DAG-regulated)
GMIP	905.25	904.25	868.75	896	893.562	17.0531	GEM interacting protein
LRRK2	977.5	980.5	744.5	871.75	893.562	111.503	leucine-rich repeat kinase 2
MAN1A1	925.75	857.25	914.75	875.75	893.375	32.2526	mannosidase, alpha, class 1A, member 1
UBE2G1	966.5	983.75	676.75	944.5	892.875	144.976	ubiquitin-conjugating enzyme E2G 1
LOC104913304	910.75	869.75	749	1041.25	892.688	120.512	E3 ubiquitin-protein ligase RNF130-like
RP2	862.5	841.25	854.25	1012.75	892.688	80.5182	retinitis pigmentosa 2 (X-linked recessive)
RCOR1	974.5	911	814.5	869.5	892.375	67.5258	REST corepressor 1
NUAK1	820.5	739	923	1086.5	892.25	149.791	NUAK family, SNF1-like kinase, 1
PP2D1	915.75	920	673.75	1058	891.875	159.726	protein phosphatase 2C-like domain containing 1
PDK1	898.25	851.75	769.75	1046.5	891.562	116.152	pyruvate dehydrogenase kinase, isozyme 1
ACAP2	904	935.75	758.5	967.75	891.5	92.4074	ArfGAP with coiled-coil, ankyrin repeat and PH domains 2
IKBKAP	1010.25	927.25	743.25	882.5	890.812	111.709	inhibitor of kappa light polypeptide gene enhancer in B-cells, kinase complex-associated protein
ATP5O	934.25	991.5	581	1055.5	890.562	212.234	ATP synthase, H+ transporting, mitochondrial F1 complex, O subunit
EDEM3	889.25	1172.5	691	808.5	890.312	204.979	ER degradation enhancer, mannosidase alpha-like 3
NLRC3	1025	915.75	805.75	813.5	890	103.018	NLR family, CARD domain containing 3
TPD52L2	878.25	906	819.75	954.5	889.625	56.24	tumor protein D52-like 2
DNAJA2	937.75	967	673.5	979.75	889.5	145.069	DnaJ (Hsp40) homolog, subfamily A, member 2
LECT2	931.75	616.75	771.75	1236	889.062	264.641	leukocyte cell-derived chemotaxin 2
PAG1	964.25	851.5	863.25	876.75	888.938	51.2573	phosphoprotein membrane anchor with glycosphingolipid microdomains 1
LOC104914722	922	898.5	727.75	1005.5	888.438	116.55	uncharacterized LOC104914722
TYW5	957.75	986.25	711.25	898.5	888.438	123.65	tRNA-yW synthesizing protein 5
LOC100548306	867.5	1082.75	543.25	1059.5	888.25	249.408	cytochrome b-c1 complex subunit 8
LHFP	927.25	951.5	646	1027.75	888.125	167	lipoma HMGIC fusion partner
LOC104916525	1005.75	894.25	770.75	881	887.938	96.0914	COUP transcription factor 2
HERC3	782.25	891.75	847.25	1028.25	887.375	104.125	HECT and RLD domain containing E3 ubiquitin protein ligase 3
NAB1	931.5	859.25	787	971	887.188	81.253	NGFI-A binding protein 1 (EGR1 binding protein 1)
LARS	924.25	922.75	721.75	973.5	885.562	111.725	leucyl-tRNA synthetase
KDM1A	905.5	934	793	908.25	885.188	62.7845	lysine (K)-specific demethylase 1A
S100A10	1004.25	1175.5	465	894.5	884.812	302.821	S100 calcium binding protein A10
SETD2	969.25	864.25	900.5	805.25	884.812	68.6265	SET domain containing 2
PPM1J	882.75	977.75	716.25	960.5	884.312	119.419	protein phosphatase, Mg2+/Mn2+ dependent, 1J
LOC104916700	875	791.75	909.5	959.5	883.938	70.5728	uncharacterized LOC104916700
OPTN	927	933.5	737.75	937.25	883.875	97.5087	optineurin
MDN1	995.5	951.5	769.75	817.75	883.625	107.129	MDN1, midasin homolog (yeast)
NCKAP1L	963.5	817.75	950.75	802.25	883.562	85.3369	NCK-associated protein 1-like
LOC104911585	1172	698.75	624.5	1037.75	883.25	263.463	uncharacterized LOC104911585
SBNO2	958.75	992.75	821	756.75	882.312	111.899	strawberry notch homolog 2 (Drosophila)
UBXN4	955.5	991.5	693	885.5	881.375	133.072	UBX domain protein 4
LOC104910408	869.75	1003.25	565	1086.5	881.125	228.88	cytochrome b-c1 complex subunit 7
SKAP2	843.5	919	795.25	966	880.938	76.2196	src kinase associated phosphoprotein 2
LOC104912637	870.5	1095.25	610.5	944.75	880.25	202.686	2-phosphoxylose phosphatase 1-like
LOC104914677	929	1014.25	657.75	919.5	880.125	154.25	uncharacterized LOC104914677
RAPGEF2	950	881.25	824.25	861.25	879.188	52.7843	Rap guanine nucleotide exchange factor (GEF) 2
OLFML2A	977.25	880	661.75	997.25	879.062	153.661	olfactomedin-like 2A
MEIS1	928.5	981.25	641.5	964	878.812	159.725	Meis homeobox 1
KCTD20	932.25	929.25	700.5	951	878.25	118.89	potassium channel tetramerization domain containing 20
KLHDC2	913	933.25	686.75	978.5	877.875	130.326	kelch domain containing 2
TMEM222	931	857.5	836.25	886.75	877.875	41.0236	transmembrane protein 222
RNH1	875	936.5	697	1001	877.375	130.792	ribonuclease/angiogenin inhibitor 1
C12H15orf48	1026.75	991.25	590.5	900	877.125	198.401	chromosome 12 open reading frame, human C15orf48
GLRX3	908.5	961.25	593	1042.5	876.312	196.753	glutaredoxin 3
STAMBPL1	945.5	1097	606	856.75	876.312	205.703	STAM binding protein-like 1
SNRPB	895.75	977.5	680.75	950.75	876.188	134.663	small nuclear ribonucleoprotein polypeptides B and B1
PLBD2	979.75	987	680.25	856.75	875.938	143.496	phospholipase B domain containing 2
QRICH1	959.25	940.75	726.25	877.5	875.938	105.752	glutamine-rich 1
TMEM120B	904.5	1000.25	632.5	964.25	875.375	166.662	transmembrane protein 120B
GOPC	939.5	923	701.25	936.25	875	116.053	golgi-associated PDZ and coiled-coil motif containing
LOC100547331	928.75	908.25	710	950.5	874.375	110.933	transmembrane 9 superfamily member 2-like
SDF2L1	895.25	1095.25	594	912	874.125	207.563	stromal cell-derived factor 2-like 1
ZFAND3	966.25	930.5	702.5	895.75	873.75	117.739	zinc finger, AN1-type domain 3
NDUFB9	882.5	1027	549	1036	873.625	227.559	NADH dehydrogenase (ubiquinone) 1 beta subcomplex, 9, 22kDa
POU2AF1	1044.5	976.25	667	804.25	873	170.524	POU class 2 associating factor 1
PTAFR	741.75	930.75	800.75	1018	872.812	124.909	platelet-activating factor receptor
RALGAPB	965.25	892.25	810.25	822.25	872.5	71.6304	Ral GTPase activating protein, beta subunit (non-catalytic)
LOC100539940	938	905.5	731	914.5	872.25	95.1582	pumilio homolog 1
PIK3R5	863.5	908.5	830.75	886	872.188	33.1759	phosphoinositide-3-kinase, regulatory subunit 5
FBXO45	896.25	914.5	736.75	941	872.125	92.1011	F-box protein 45
COPS8	864.5	967	654.25	1002.5	872.062	156.553	COP9 signalosome subunit 8
EGFL7	900.25	915.25	695	975.25	871.438	122.007	EGF-like-domain, multiple 7
LOC100539484	844.75	941.25	812.5	886.5	871.25	55.6368	uncharacterized LOC100539484
TTC37	923.75	956.5	741	863	871.062	94.9681	tetratricopeptide repeat domain 37
ISY1	921.5	936	660.75	960.75	869.75	140.273	ISY1 splicing factor homolog (S. cerevisiae)
PDLIM4	1071.25	969.5	587.75	849.75	869.562	208.547	PDZ and LIM domain 4
MRPS7	940.5	968.25	612.5	955.5	869.188	171.5	mitochondrial ribosomal protein S7
LOC100542446	914.75	885.5	750.5	925.25	869	80.7705	tripartite motif-containing protein 7-like
TAGAP	860.5	977.75	704.25	932.5	868.75	119.824	T-cell activation RhoGTPase activating protein
WDTC1	921.75	850.25	791	911.25	868.562	60.5597	WD and tetratricopeptide repeats 1
PSME4	1004.75	985.75	693.25	787.75	867.875	152.253	proteasome (prosome, macropain) activator subunit 4
BTAF1	958	1002.5	711.25	799	867.688	136.041	BTAF1 RNA polymerase II, B-TFIID transcription factor-associated, 170kDa
LOC100548251	885	941	657.5	987.25	867.688	146.229	cytochrome b5 type B
SAR1A	932.25	975.75	643.75	914.75	866.625	150.78	secretion associated, Ras related GTPase 1A
ARNT	995.25	823.25	822.75	823.25	866.125	86.0837	aryl hydrocarbon receptor nuclear translocator
RNASEK	870.75	1015	646.75	930.75	865.812	157.572	ribonuclease, RNase K
USP4	944.75	894.75	768.5	851.5	864.875	74.6984	ubiquitin specific peptidase 4 (proto-oncogene)
RASSF3	943.5	997.25	670.25	847.25	864.562	143.636	Ras association (RalGDS/AF-6) domain family member 3
IMP4	908.5	942.25	685.25	921.75	864.438	120.262	IMP4, U3 small nucleolar ribonucleoprotein
MORC4	942.25	893	764.25	857.5	864.25	75.1801	MORC family CW-type zinc finger 4
ASXL2	940	842.75	872.75	800.5	864	58.698	additional sex combs like transcriptional regulator 2
EIF2AK4	891.5	902	775.75	886.75	864	59.1773	eukaryotic translation initiation factor 2 alpha kinase 4
MTMR4	863.5	931.75	777.75	881.25	863.562	64.0993	myotubularin related protein 4
MRPS2	817.25	855	743.75	1037.25	863.312	124.82	mitochondrial ribosomal protein S2
CLK1	975.75	933.75	707	836.25	863.188	119.401	CDC-like kinase 1
TXNRD3	885.25	927.25	694.75	945.25	863.125	115.031	thioredoxin reductase 3
SREBF2	1045.5	948.5	730.5	725.5	862.5	160.289	sterol regulatory element binding transcription factor 2
LRRK1	990	914.75	752.25	791.75	862.188	109.767	leucine-rich repeat kinase 1
DUT	813.75	913.25	609.25	1112	862.062	209.234	deoxyuridine triphosphatase
AKIRIN2	918.25	885.75	688.5	955.5	862	119.125	akirin 2
GARS	879	932.5	663.75	972.5	861.938	137.565	glycyl-tRNA synthetase
SRP14	951.25	906.25	604.5	983.5	861.375	174.156	signal recognition particle 14kDa (homologous Alu RNA binding protein)
CHORDC1	932.75	908	748.5	854.25	860.875	81.7696	cysteine and histidine-rich domain (CHORD) containing 1
CUL4B	932	904.5	753	853	860.625	78.8684	cullin 4B
LOC100547098	792.75	976.5	613	1060.25	860.625	199.334	ES1 protein homolog, mitochondrial-like
ANKRD13C	919	870.25	735.75	910.5	858.875	84.7925	ankyrin repeat domain 13C
ANXA4	858.75	899.75	714	959	857.875	104.372	annexin A4
DCBLD2	931.25	875.75	754.25	869.5	857.688	74.3338	discoidin, CUB and LCCL domain containing 2
ITPR2	921.5	842.5	852.5	814	857.625	45.6004	inositol 1,4,5-trisphosphate receptor, type 2
UGGT1	902.75	976	683.75	864.25	856.688	124.26	UDP-glucose glycoprotein glucosyltransferase 1
LOC100538629	945.75	940.5	681	857	856.062	123.587	kinesin-1 heavy chain
PARP15	1298.75	1132.5	433.25	558.25	855.688	424.206	poly (ADP-ribose) polymerase family, member 15
ATP6V1D	774.5	862	704	1082	855.625	164.172	ATPase, H+ transporting, lysosomal 34kDa, V1 subunit D
CDKN1B	834.25	907.5	719.5	958.5	854.938	103.697	cyclin-dependent kinase inhibitor 1B (p27, Kip1)
CSNK2A2	947	846.25	782.75	843.5	854.875	68.051	casein kinase 2, alpha prime polypeptide
CAST	872.5	817.25	753.5	975.25	854.625	93.9735	calpastatin
PARD3B	970	960.75	658.25	825	853.5	146.07	par-3 family cell polarity regulator beta
DNAJC13	913.75	932.75	757.75	807.75	853	84.0055	DnaJ (Hsp40) homolog, subfamily C, member 13
LOC104914174	924.5	872.75	783	831.75	853	60.1495	uncharacterized LOC104914174
HMGB2	792	956.5	645.25	1016.25	852.5	167.574	high mobility group box 2
TANC1	903	864.75	775.5	866.25	852.375	54.2166	tetratricopeptide repeat, ankyrin repeat and coiled-coil containing 1
LOC100546986	876.5	888	793.75	848.75	851.75	42.0302	signal transducer and activator of transcription 5B
SEPT11	979.25	965.25	580.5	881.75	851.688	185.845	septin 11
RAB3GAP2	893.25	861	744.75	907	851.5	73.7318	RAB3 GTPase activating protein subunit 2 (non-catalytic)
LCP2	909.5	879.25	709.5	906.75	851.25	95.4819	lymphocyte cytosolic protein 2 (SH2 domain containing leukocyte protein of 76kDa)
LIN7C	859.25	906.25	727.25	912.25	851.25	85.9961	lin-7 homolog C (C. elegans)
CPQ	692.25	749	787.5	1174.5	850.812	219.309	carboxypeptidase Q
SYNGR2	875.5	1012.25	646.25	867	850.25	151.413	synaptogyrin 2
MCM6	895.5	952.75	626.25	925	849.875	150.905	minichromosome maintenance complex component 6
PRDX6	882.25	878.25	714.5	924.25	849.812	92.5766	peroxiredoxin 6
MKKS	839.5	899.25	687.75	971.75	849.562	120.669	McKusick-Kaufman syndrome
GPR1	812.25	782.75	717.5	1084	849.125	161.51	G protein-coupled receptor 1
GBAS	876	888.25	712.5	918.75	848.875	92.6765	glioblastoma amplified sequence
MTMR12	870.5	972	720.5	832.25	848.812	103.897	myotubularin related protein 12
KIAA1429	895.75	871	735.25	893	848.75	76.473	KIAA1429 ortholog
TWSG1	931.25	976.25	593	894.25	848.688	173.725	twisted gastrulation BMP signaling modulator 1
TMEM165	898.25	903	667.75	925.25	848.562	121.115	transmembrane protein 165
WDFY1	952.75	876.5	707	858	848.562	102.899	WD repeat and FYVE domain containing 1
ETV6	924.25	959.75	650.5	859	848.375	138.358	ets variant 6
TMEM168	960.25	942.25	666.5	820.75	847.438	135.606	transmembrane protein 168
DDX46	937.5	884.75	766	800.5	847.188	78.1844	DEAD (Asp-Glu-Ala-Asp) box polypeptide 46
ANKRD10	948.25	896.25	742.75	801	847.062	92.4863	ankyrin repeat domain 10
NISCH	886.75	903.25	739.25	859	847.062	74.1579	nischarin
LAMA4	830	1028.5	672.5	857	847	145.81	laminin, alpha 4
MVP	952	852	705	878.25	846.812	103.586	major vault protein
TTC28	898.5	853.75	760.5	871.5	846.062	59.9355	tetratricopeptide repeat domain 28
LOC104911348	896.75	888.25	662.75	935.5	845.812	123.762	WASH complex subunit 7-like
RSU1	830	805	736.25	1009.75	845.25	116.61	Ras suppressor protein 1
ATP6V1A	820.5	917.5	735	906	844.75	85.0044	ATPase, H+ transporting, lysosomal 70kDa, V1 subunit A
SH2B3	958	819	790.25	811.25	844.625	76.553	SH2B adaptor protein 3
TMPRSS12	895.25	877.25	675	928.75	844.062	114.711	transmembrane (C-terminal) protease, serine 12
YEATS2	884.75	867	775.5	848.25	843.875	47.9577	YEATS domain containing 2
PCGF5	946	781.75	745	901.5	843.562	95.5433	polycomb group ring finger 5
ANK2	848.25	727.5	906.75	890.75	843.312	81.0587	ankyrin 2, neuronal
STAU1	863.5	903.5	681.5	923.75	843.062	110.579	staufen double-stranded RNA binding protein 1
NPNT	759.75	727	920	964.75	842.875	117.102	nephronectin
FAM134A	887.75	884.75	685.25	910.75	842.125	105.226	family with sequence similarity 134, member A
RBBP6	952.25	909	732.5	774.5	842.062	105.183	retinoblastoma binding protein 6
MOB3A	867.25	892.25	689.75	916.5	841.438	103.105	MOB kinase activator 3A
HINT1	887.5	923	542	1011.25	840.938	205.971	histidine triad nucleotide binding protein 1
ZNF644	830.25	909.75	731.5	891.25	840.688	80.3265	zinc finger protein 644
IWS1	873.25	891.25	699.75	897.75	840.5	94.4038	IWS1 homolog (S. cerevisiae)
ARHGEF12	936.25	771	922.75	731.5	840.375	104.314	Rho guanine nucleotide exchange factor (GEF) 12
MYH10	833.75	1006.5	664.5	856.25	840.25	140.03	myosin, heavy chain 10, non-muscle
UBE2L3	876.25	913.25	676.25	894.5	840.062	110.248	ubiquitin-conjugating enzyme E2L 3
MCM4	912	847.5	701	898.75	839.812	96.631	minichromosome maintenance complex component 4
MKL2	849.5	836	789.75	882.75	839.5	38.5481	MKL/myocardin-like 2
PRDM10	898.75	870.25	773	815.25	839.312	56.1732	PR domain containing 10
TAF2	887.75	887.75	725.75	856	839.312	77.1736	TAF2 RNA polymerase II, TATA box binding protein (TBP)-associated factor, 150kDa
KLHL13	879.75	839.25	685.5	952	839.125	112.534	kelch-like family member 13
EIF6	899.25	905.5	640.75	910.5	839	132.247	eukaryotic translation initiation factor 6
CDK13	902.75	927	721.5	804.25	838.875	94.5548	cyclin-dependent kinase 13
PCDH18	992.75	800.5	712.75	849	838.75	117.133	protocadherin 18
SH3TC1	836.75	877.75	781	859.5	838.75	41.9945	SH3 domain and tetratricopeptide repeats 1
TMEM86A	978	749.25	733	893.75	838.5	117.769	transmembrane protein 86A
MRPS14	877	957.25	549.5	967.5	837.812	196.421	mitochondrial ribosomal protein S14
GOLGA2	872.25	945	702.75	830.5	837.625	101.604	golgin A2
NADK	874.75	878.75	775.25	821.75	837.625	49.0312	NAD kinase
RAF1	903.5	876.75	698	872	837.562	94.0692	Raf-1 proto-oncogene, serine/threonine kinase
HNRNPD	857	867.75	659	964.75	837.125	128.257	heterogeneous nuclear ribonucleoprotein D (AU-rich element RNA binding protein 1, 37kDa)
MCFD2	788.25	986.5	559.75	1014	837.125	210.494	multiple coagulation factor deficiency 2
SP1	810.25	892.75	948.5	697	837.125	109.325	Sp1 transcription factor
GPRIN3	899.75	1028.5	672.5	746.75	836.875	158.971	GPRIN family member 3
NADK2	891.75	928.25	672.25	853.25	836.375	113.621	NAD kinase 2, mitochondrial
FERMT2	905.75	846	729	864.5	836.312	75.7758	fermitin family member 2
SRP9	899	949	589.25	907.5	836.188	166.068	signal recognition particle 9kDa
LOC104914706	878	951	670.75	844.75	836.125	118.846	PWWP domain-containing protein MUM1
[truncated: 19,012 more rows]
