# Supplementary material for: Altered Gene Response to Aflatoxin B1 in the Spleens of Susceptible and Resistant Turkeys
Source: Toxins (Basel). 2019 Apr 28;11(5):242. doi: 10.3390/toxins11050242 (PMC6562755; doi:10.3390/toxins11050242)
Supplement: Supplementary file 1 [file toxins-11-00242-s001.zip › Supplementary Figures and Tables/Supl Table 3 Pairwise DEGs.xlsx]

## Sheet: Total
Table S3. Summary of pairwise differential gene expression analysis of spleen transcriptomes. For each DEG, comparisons highlighted in red are up regulated and those highlighted green are down regulated. Dark shading indicates|log2FC| > 2.0, light shading 1.0 > |log2FC| < 2.0, and comparisons highlighted in blue have |log2FC| < 1.0.
	EW (AFB vs CNTL)		DT (AFB vs CNTL)		CNTL (EW vs DT)		AFB (EW v DT)
Feature ID	Log2FC	FDR p-value	Log2FC	FDR p-value	Log2FC	FDR p-value	Log2FC	FDR p-value	Description
A1CF	0.879653	1	3.0313	0.0292672	4.05263	0.0249522	1.85762	0.253471	APOBEC1 complementation factor
A2M	0.361801	1	-0.0946049	0.946838	0.510497	0.516255	0.961484	8.30619e-05	alpha-2-macroglobulin
AAK1	-0.270366	1	-0.902426	0.001817	-0.418202	0.569064	0.21508	1	AP2 associated kinase 1
AARSD1	0.0566367	1	0.294402	0.043414	0.12489	0.993555	-0.107827	1	alanyl-tRNA synthetase domain containing 1
ABCA2	-0.354145	1	-0.77139	5.85336e-07	-0.337352	0.350079	0.0814504	1	ATP-binding cassette, sub-family A (ABC1), member 2
ABCA3	-0.142355	1	-0.351566	0.0203129	-0.0873164	1	0.124617	1	ATP-binding cassette, sub-family A (ABC1), member 3
ABCA7	-0.0534416	1	-0.832948	0.00661484	-0.234367	1	0.555142	0.541282	ATP-binding cassette, sub-family A (ABC1), member 7
ABCC5	-0.21121	1	-0.299145	0.0343471	0.129871	0.931981	0.22272	0.886552	ATP-binding cassette, sub-family C (CFTR/MRP), member 5
ABCG2	-0.138567	1	0.0426502	1	-0.504617	0.10921	-0.685881	0.00272825	ATP-binding cassette, sub-family G (WHITE), member 2 (Junior blood group)
ABLIM1	0.30373	1	-0.611712	0.00640924	-0.231492	0.790453	0.691834	0.193177	actin binding LIM protein 1
ABR	0.00206058	1	-0.30751	0.0222074	-0.184258	0.74839	0.12586	1	active BCR-related
ABRACL	0.126107	1	0.497647	0.000114034	0.388294	0.385007	0.0127691	1	ABRA C-terminal like
ACAA2	0.0461526	1	0.390622	0.000162587	0.179231	0.75447	-0.16503	0.968216	acetyl-CoA acyltransferase 2
ACAT1	0.18458	1	0.339845	0.00656598	0.238297	0.607973	0.0827735	1	acetyl-CoA acetyltransferase 1
ACBD7	-0.0206343	1	0.682576	0.0239963	0.535002	0.625065	-0.163127	1	acyl-CoA binding domain containing 7
ACE2	0.189393	1	-2.91813	0.103158	2.67065	9.24251e-05	5.82934	8.8233e-07	angiotensin I converting enzyme 2
ACOT13	0.293582	1	0.409109	0.0171504	0.187778	0.842487	0.071746	1	acyl-CoA thioesterase 13
ACP1	0.222269	1	0.421738	0.00823625	0.213546	0.734441	0.0112681	1	acid phosphatase 1, soluble
ACSL5	-0.0118602	1	0.299958	0.0345555	0.262087	0.590273	-0.0538743	1	acyl-CoA synthetase long-chain family member 5
ACTA1	-0.307572	1	-0.0674011	0.964161	1.02125	0.0131961	0.786395	4.14638e-05	actin, alpha 1, skeletal muscle
ACTR6	0.0713655	1	0.416375	0.00280071	0.261015	0.518884	-0.0833408	1	ARP6 actin-related protein 6 homolog (yeast)
ACVR1B	0.236158	1	-0.704593	0.0276011	-0.511893	0.594621	0.421003	0.842439	activin A receptor, type IB
ADAMTS17	0.231549	1	0.656426	0.0494638	0.6849	0.313782	0.271284	1	ADAM metallopeptidase with thrombospondin type 1 motif, 17
ADAMTS4	-0.0534389	1	-0.515351	0.00328717	-0.308881	0.646786	0.151061	1	ADAM metallopeptidase with thrombospondin type 1 motif, 4
ADAMTS6	-0.410316	1	0.579581	0.131462	-0.167514	1	-1.1532	0.0272	ADAM metallopeptidase with thrombospondin type 1 motif, 6
ADAMTS8	-0.916522	1	-0.0658172	1	1.99765	0.000175924	1.15398	0.00334459	ADAM metallopeptidase with thrombospondin type 1 motif, 8
ADAMTS9	-0.219486	1	-0.352516	0.0358478	-0.196207	0.800913	-0.0576322	1	ADAM metallopeptidase with thrombospondin type 1 motif, 9
ADCYAP1R1	-0.44689	1	-0.604414	0.0431158	-0.0563288	1	0.113007	1	adenylate cyclase activating polypeptide 1 (pituitary) receptor type I
ADI1	-0.344515	1	0.109807	0.7966	-0.286987	0.769826	-0.74132	0.0138074	acireductone dioxygenase 1
ADIRF	3.84914	0.0879351	0.576921	1	-0.632862	1	2.65411	0.043988	adipogenesis regulatory factor
ADK	0.0372377	1	0.322249	0.0378477	0.0176636	1	-0.267583	0.738672	adenosine kinase
AFF4	-0.173392	1	-0.61267	0.000378606	-0.153603	0.896572	0.284854	0.931366	AF4/FMR2 family, member 4
AGO1	-0.359849	1	-0.689077	0.0265724	-0.324936	0.70278	0.00457784	1	argonaute RISC catalytic component 1
AGO2	-0.4591	1	-0.774975	0.0345819	-0.18811	1	0.122866	1	argonaute RISC catalytic component 2
AGO4	-0.0828146	1	-0.290704	0.0301016	0.0569406	1	0.266166	0.587402	argonaute RISC catalytic component 4
AGR2	0.890476	1	0.236983	1	2.20246	0.00805687	2.85526	1.43073e-05	anterior gradient 2
AGT	1.29993	1	-0.136996	1	2.37468	0.226709	3.84686	0.00604934	angiotensinogen (serpin peptidase inhibitor, clade A, member 8)
AHSG	2.15263	1	0.321581	0.609814	1.63652	0.253726	3.45209	0.0120137	alpha-2-HS-glycoprotein
AIM1L	0.394563	1	-0.48574	0.172067	-1.03204	0.0200201	-0.147644	1	absent in melanoma 1-like
AIMP1	0.0512792	1	0.364426	0.0223788	0.196224	0.687938	-0.115582	1	aminoacyl tRNA synthetase complex-interacting multifunctional protein 1
AIMP2	0.19046	1	0.34881	0.0162695	0.18478	0.79246	0.0263645	1	aminoacyl tRNA synthetase complex-interacting multifunctional protein 2
AK3	0.092642	1	0.506225	0.00210261	0.242746	0.698903	-0.172159	1	adenylate kinase 3
AK6	0.148344	1	0.513102	9.09334e-05	0.229396	0.745199	-0.138364	1	adenylate kinase 6
AKAP13	-0.264513	1	-0.548598	0.00164799	-0.282501	0.690844	-0.00220583	1	A kinase (PRKA) anchor protein 13
AKR1A1	0.143148	1	0.337969	0.00681984	0.0644224	1	-0.131738	1	aldo-keto reductase family 1, member A1 (aldehyde reductase)
ALB	2.03925	1	0.0685613	0.94707	1.14494	0.513065	3.09302	0.0274137	albumin
ALDH1A1	0.802164	1	0.19949	1	2.55798	4.98354e-07	3.15235	1.10967e-09	aldehyde dehydrogenase 1 family, member A1
ALDH1A2	0.299107	1	0.122169	1	1.14197	0.0300741	1.32349	0.00702884	aldehyde dehydrogenase 1 family, member A2
ALDH9A1	0.0356171	1	0.270349	0.0442756	-0.237623	0.702568	-0.472725	0.0655309	aldehyde dehydrogenase 9 family, member A1
ALDOB	2.00249	0.891577	0.0283636	1	0.943828	0.302972	2.90642	0.00021095	aldolase B, fructose-bisphosphate
ALG2	0.118166	1	0.532958	0.00173629	0.457819	0.3859	0.0384768	1	ALG2, alpha-1,3/1,6-mannosyltransferase
ALG9	0.0542745	1	0.401189	0.026938	0.250309	0.668715	-0.0952352	1	ALG9, alpha-1,2-mannosyltransferase
ALOX5AP	0.153517	1	0.453433	0.0121262	0.0206265	1	-0.285083	0.847975	arachidonate 5-lipoxygenase-activating protein
ALYREF	0.137498	1	0.434507	0.000911173	0.262709	0.459133	-0.033325	1	Aly/REF export factor
AMBP	2.28646	1	0.0193493	1	1.31021	0.701205	3.55772	0.0154993	alpha-1-microglobulin/bikunin precursor
AMER1	-0.196986	1	-0.631089	0.0466859	-0.351389	0.578689	0.0880175	1	APC membrane recruitment protein 1
AMICA1	-0.273116	1	0.505313	0.000522648	0.0324308	1	-0.746274	0.000886928	adhesion molecule, interacts with CXADR antigen 1
AMMECR1	-0.0701652	1	-0.735961	0.0204459	-0.271724	0.800913	0.394937	0.940469	Alport syndrome, mental retardation, midface hypoplasia and elliptocytosis chromosomal region gene 1
AMPD2	-0.0850117	1	-0.653609	0.000426678	-0.497041	0.366783	0.0706515	1	adenosine monophosphate deaminase 2
AMPD3	-0.0541806	1	-0.781528	0.0102824	-0.666133	0.228819	0.0638922	1	adenosine monophosphate deaminase 3
ANAPC13	-0.0283475	1	0.741277	0.00101442	0.52338	0.408672	-0.242554	1	anaphase promoting complex subunit 13
ANAPC15	0.243351	1	0.468965	0.0343706	0.244753	0.789951	0.0230746	1	anaphase promoting complex subunit 15
ANAPC16	0.123608	1	0.468718	0.00143692	0.0788805	1	-0.263533	0.888629	anaphase promoting complex subunit 16
ANGPTL2	0.186775	1	0.360348	0.0241119	0.197381	0.771688	0.0302456	1	angiopoietin-like 2
ANGPTL4	-0.640944	1	0.182839	0.879102	-0.681336	0.319986	-1.49703	0.0217035	angiopoietin-like 4
ANK2	-0.292063	1	-0.362342	0.0380965	-0.400447	0.389751	-0.322892	0.897071	ankyrin 2, neuronal
ANKRD11	-0.196978	1	-0.712865	2.33394e-07	-0.322373	0.464711	0.194316	0.986837	ankyrin repeat domain 11
ANKRD52	-0.00262478	1	-1.00491	0.000909378	-0.594485	0.377608	0.405421	0.950318	ankyrin repeat domain 52
ANKS1A	-0.220266	1	-0.783144	0.04748	-0.229613	0.876419	0.335304	1	ankyrin repeat and sterile alpha motif domain containing 1A
ANO5	-0.160816	1	-0.466454	0.0458032	-0.345546	0.399832	-0.0399893	1	anoctamin 5
ANPEP	0.0230259	1	0.0545659	1	0.593181	0.00877582	0.567863	0.133531	alanyl (membrane) aminopeptidase
ANTXRL	-0.134413	1	-0.575868	0.00889338	-0.482777	0.399832	-0.0346092	1	anthrax toxin receptor-like
ANXA13	-0.545118	1	0.124399	1	1.70391	0.00603444	1.02774	0.604141	annexin A13
ANXA2	0.601242	1	0.51581	0.0454035	0.719478	0.20085	0.807142	0.0695366	annexin A2
ANXA5	-0.0692274	1	0.401815	0.00169894	0.210858	0.681362	-0.26045	0.68614	annexin A5
AOAH	0.122538	1	-0.456027	0.00300518	-0.118231	1	0.449921	0.829571	acyloxyacyl hydrolase (neutrophil)
APEX1	0.0122925	1	-1.42728	0.0458819	-0.515107	0.802279	0.924678	0.61324	APEX nuclease (multifunctional DNA repair enzyme) 1
APITD1	0.210195	1	0.633487	0.00404218	0.155913	1	-0.26622	0.995438	apoptosis-inducing, TAF9-like domain 1
APOA4	1.87399	1	-0.642788	0.490968	0.78864	0.800913	3.29517	0.00303634	apolipoprotein A-IV
APOB	1.60285	1	-0.0903426	1	1.62709	0.0863317	3.3229	6.93654e-05	apolipoprotein B
APOC3	1.82618	1	0.0172455	1	1.11777	0.372088	2.92075	0.00531751	apolipoprotein C-III
APOH	1.86597	1	-0.00318554	1	1.40639	0.47531	3.26738	0.0103659	apolipoprotein H (beta-2-glycoprotein I)
APOO	-0.060443	1	0.366059	0.0103008	0.316373	0.316048	-0.110068	1	apolipoprotein O
APPL1	-0.24256	1	-0.762958	0.0447128	-0.208758	0.969812	0.313913	1	adaptor protein, phosphotyrosine interaction, PH domain and leucine zipper containing 1
AQP8	0.054115	1	-0.857325	0.615893	2.32777	3.09098e-05	3.26243	0.000271218	aquaporin 8
ARAP3	-0.14304	1	-0.379163	0.00526727	-0.192439	0.789951	0.0478528	1	ArfGAP with RhoGAP domain, ankyrin repeat and PH domain 3
AREG	0.544657	1	1.31645	0.0076882	1.33703	0.0597181	0.570154	0.904398	amphiregulin
ARFRP1	-0.00501935	1	0.463112	0.00642908	0.29146	0.539174	-0.176907	1	ADP-ribosylation factor related protein 1
ARHGAP1	-0.343072	1	-0.751388	0.0244819	-0.175746	1	0.229454	1	Rho GTPase activating protein 1
ARHGAP20	-0.142348	1	0.415784	0.108984	-0.656603	0.345244	-1.21947	0.000135208	Rho GTPase activating protein 20
ARHGAP23	-0.471019	1	-0.863278	0.0202612	-0.562369	0.468193	-0.172202	1	Rho GTPase activating protein 23
ARHGAP35	-0.224802	1	-0.816105	0.0127964	-0.553699	0.683547	0.0428024	1	Rho GTPase activating protein 35
ARHGDIB	-0.00470799	1	0.302696	0.00600331	0.138509	0.893367	-0.170257	0.978097	Rho GDP dissociation inhibitor (GDI) beta
ARHGEF11	-0.285592	1	-0.387978	0.0151664	0.0614787	1	0.1647	1	Rho guanine nucleotide exchange factor (GEF) 11
ARHGEF12	-0.29444	1	-0.647917	0.000104345	-0.272547	0.707843	0.0795017	1	Rho guanine nucleotide exchange factor (GEF) 12
ARHGEF17	-0.279405	1	-0.590126	0.00203063	-0.131726	1	0.186173	1	Rho guanine nucleotide exchange factor (GEF) 17
ARID3A	0.143075	1	-0.717395	0.0252065	-0.362202	0.611078	0.49893	0.622675	AT rich interactive domain 3A (BRIGHT-like)
ARID3B	-0.168055	1	-0.517209	0.00870962	-0.245498	0.740712	0.104169	1	AT rich interactive domain 3B (BRIGHT-like)
ARL1	0.128012	1	0.48788	0.000119235	0.243286	0.543203	-0.114841	1	ADP-ribosylation factor-like 1
ARL14EP	0.11213	1	0.362377	0.00781509	0.229768	0.60035	-0.0213061	1	ADP-ribosylation factor-like 14 effector protein
ARL6IP1	0.0174253	1	0.314965	0.00758389	-0.031899	1	-0.331468	0.254027	ADP-ribosylation factor-like 6 interacting protein 1
ARMC7	0.182873	1	0.423538	0.0114381	0.0603814	1	-0.174666	1	armadillo repeat containing 7
ARNT	-0.284178	1	-0.307409	0.0138882	-0.0270266	1	-0.00317297	1	aryl hydrocarbon receptor nuclear translocator
ARPC1A	0.203653	1	0.313637	0.0460963	-0.045278	1	-0.154121	1	actin related protein 2/3 complex, subunit 1A, 41kDa
ARPC3	0.072607	1	0.471984	7.00326e-05	0.153614	0.885562	-0.247564	0.66459	actin related protein 2/3 complex, subunit 3, 21kDa
ARPC4	0.270243	1	0.50548	0.00018926	0.20171	0.729543	-0.0332793	1	actin related protein 2/3 complex, subunit 4, 20kDa
ARPC5	0.0856897	1	0.418376	0.000805324	0.194664	0.745801	-0.139607	1	actin related protein 2/3 complex, subunit 5, 16kDa
ARPC5L	0.0760103	1	0.355012	0.0486894	0.429453	0.229099	0.152774	1	actin related protein 2/3 complex, subunit 5-like
ARVCF	-0.152877	1	-0.495168	0.0202775	-0.379137	0.633954	-0.035036	1	armadillo repeat gene deleted in velocardiofacial syndrome
ASCC1	0.200178	1	0.369421	0.019216	0.065353	1	-0.100984	1	activating signal cointegrator 1 complex subunit 1
ASH1L	-0.184979	1	-0.701498	4.49513e-10	-0.276569	0.502559	0.240259	0.783922	ash1 (absent, small, or homeotic)-like (Drosophila)
ASIC4	0.551861	1	-0.651353	0.439913	0.359717	0.968835	1.5685	0.0169485	acid-sensing (proton-gated) ion channel family member 4
ASNSD1	0.0411304	1	0.112293	0.676741	0.627131	0.00140363	0.557807	0.00765387	asparagine synthetase domain containing 1
ASRGL1	0.142771	1	0.502183	0.0760858	-0.490432	0.442967	-0.846371	0.0293177	asparaginase like 1
ASXL2	-0.176821	1	-0.426363	0.0048811	-0.185809	0.833513	0.0629089	1	additional sex combs like transcriptional regulator 2
ATAD3A	0.0527672	1	0.316639	0.0404114	0.179761	0.813773	-0.0818695	1	ATPase family, AAA domain containing 3A
ATF1	-0.159146	1	-0.533828	0.000502395	-0.355424	0.485687	0.0186392	1	activating transcription factor 1
ATF6	0.0155995	1	-0.288849	0.0463466	-0.114177	0.959572	0.192446	0.955815	activating transcription factor 6
ATF7	-0.182231	1	-1.09729	1.42176e-07	-0.486322	0.386213	0.429491	0.74143	activating transcription factor 7
ATG3	0.0167396	1	0.603363	5.57064e-07	0.430863	0.143413	-0.156636	1	autophagy related 3
ATG7	0.0649102	1	0.46532	0.0218744	0.237238	0.827892	-0.164763	1	autophagy related 7
ATMIN	-0.190622	1	-0.481933	0.031549	-0.205553	0.832086	0.0883215	1	ATM interactor
ATOX1	0.301724	1	0.846743	4.10104e-08	0.267181	0.523992	-0.276661	0.792963	antioxidant 1 copper chaperone
ATP10A	0.298788	1	-0.13419	0.610815	0.277897	0.436145	0.712971	0.0241446	ATPase, class V, type 10A
ATP13A2	-0.0775683	1	-0.411036	0.00894798	-0.153	0.839668	0.18324	1	ATPase type 13A2
ATP13A3	-0.0870736	1	-0.645477	0.0326749	-0.29227	0.681362	0.263812	1	ATPase type 13A3
ATP2A3	-0.169142	1	-0.415346	0.00032943	-0.345259	0.378154	-0.101203	1	ATPase, Ca++ transporting, ubiquitous
ATP2B4	-0.203022	1	-0.907426	0.000838658	-0.453525	0.28134	0.252323	1	ATPase, Ca++ transporting, plasma membrane 4
ATP5A1	0.0584949	1	0.243051	0.0341129	0.0916807	1	-0.0940846	1	ATP synthase, H+ transporting, mitochondrial F1 complex, alpha subunit 1, cardiac muscle
ATP5C1	0.122066	1	0.472664	2.21559e-05	0.259129	0.49285	-0.0920613	1	ATP synthase, H+ transporting, mitochondrial F1 complex, gamma polypeptide 1
ATP5D	0.102077	1	0.369084	0.0168578	0.200573	0.705598	-0.0624414	1	ATP synthase, H+ transporting, mitochondrial F1 complex, delta subunit
ATP5E	0.265936	1	0.660088	0.000139341	0.24491	0.62498	-0.146137	1	ATP synthase, H+ transporting, mitochondrial F1 complex, epsilon subunit
ATP5F1	0.229108	1	0.487862	1.45393e-05	0.25621	0.500888	-0.00111238	1	ATP synthase, H+ transporting, mitochondrial Fo complex, subunit B1
ATP5G1	0.226134	1	0.494918	2.25271e-05	0.176424	0.74839	-0.0913744	1	ATP synthase, H+ transporting, mitochondrial Fo complex, subunit C1 (subunit 9)
ATP5G3	0.119548	1	0.372846	0.00961726	0.235231	0.569698	-0.0164132	1	ATP synthase, H+ transporting, mitochondrial Fo complex, subunit C3 (subunit 9)
ATP5H	0.196044	1	0.639032	4.04262e-07	0.482188	0.0971665	0.0390118	1	ATP synthase, H+ transporting, mitochondrial Fo complex, subunit d
ATP5I	0.18375	1	0.964953	3.47473e-14	0.192994	0.713427	-0.587228	0.0167168	ATP synthase, H+ transporting, mitochondrial Fo complex, subunit E
ATP5J	0.0789952	1	0.523182	1.70894e-05	0.310246	0.420503	-0.131761	1	ATP synthase, H+ transporting, mitochondrial Fo complex, subunit F6
ATP5J2	0.252343	1	0.777497	2.82378e-10	0.467292	0.0908919	-0.056157	1	ATP synthase, H+ transporting, mitochondrial Fo complex, subunit F2
ATP5O	0.0762062	1	0.559785	3.31468e-06	0.371264	0.229099	-0.111667	1	ATP synthase, H+ transporting, mitochondrial F1 complex, O subunit
ATP6AP1	0.0624377	1	0.29172	0.0141683	-0.0786468	1	-0.311423	0.468329	ATPase, H+ transporting, lysosomal accessory protein 1
ATP6V0B	0.185941	1	0.442538	0.00839492	0.0369678	1	-0.220907	0.938944	ATPase, H+ transporting, lysosomal 21kDa, V0 subunit b
ATP6V0E1	0.173556	1	0.503058	0.000194153	0.140669	0.894736	-0.188788	0.969134	ATPase, H+ transporting, lysosomal 9kDa, V0 subunit e1
ATP6V1C1	0.0641022	1	0.370047	0.00281792	0.136586	0.944875	-0.172064	1	ATPase, H+ transporting, lysosomal 42kDa, V1 subunit C1
ATP6V1D	0.169405	1	0.314101	0.0357379	-0.202639	0.838485	-0.347307	0.328874	ATPase, H+ transporting, lysosomal 34kDa, V1 subunit D
ATP6V1E1	0.195961	1	0.385494	0.0174914	0.0732573	1	-0.117701	1	ATPase, H+ transporting, lysosomal 31kDa, V1 subunit E1
ATP6V1G1	0.00759345	1	0.470825	0.000159068	0.203725	0.755605	-0.261527	0.655341	ATPase, H+ transporting, lysosomal 13kDa, V1 subunit G1
ATP6V1G3	-0.488108	1	0.891285	0.296887	2.69779	0.0291815	1.3266	0.448396	ATPase, H+ transporting, lysosomal 13kDa, V1 subunit G3
ATP7A	-0.217898	1	-0.681853	0.0291112	-0.438591	0.537065	0.0220674	1	ATPase, Cu++ transporting, alpha polypeptide
ATP8A1	-0.0551956	1	-0.464135	0.0387325	-0.225413	0.828412	0.177522	1	ATPase, aminophospholipid transporter (APLT), class I, type 8A, member 1
ATPIF1	0.284432	1	0.409994	0.0170666	0.077905	1	-0.0451863	1	ATPase inhibitory factor 1
ATRNL1	0.176287	1	-0.723651	0.0449708	-1.58456	0.000500925	-0.68342	0.754054	attractin-like 1
ATRX	-0.10391	1	-0.597903	0.00646585	-0.381021	0.349551	0.112	1	alpha thalassemia/mental retardation syndrome X-linked
ATXN1	-0.22051	1	-0.974441	1.3278e-05	-0.53029	0.213895	0.227585	1	ataxin 1
ATXN2	-0.127772	1	-0.518751	0.000312463	-0.171627	0.796096	0.220662	0.901646	ataxin 2
ATXN7	-0.225806	1	-0.447503	0.00581713	-0.118351	0.99375	0.103047	1	ataxin 7
AURKA	0.312288	1	0.406256	0.00943032	0.111193	1	0.0206943	1	aurora kinase A
AURKAIP1	0.106418	1	0.392905	0.0255706	0.361348	0.324021	0.0757434	1	aurora kinase A interacting protein 1
AVEN	0.0324209	1	0.447635	0.0300876	0.136958	0.998387	-0.279733	0.864945	apoptosis, caspase activation inhibitor
AVPR1A	2.79669	1	-1.68774	1	0.995506	1	5.61219	0.0124406	arginine vasopressin receptor 1A
B2M	-0.00443082	1	0.356604	0.0300157	0.305084	0.63704	-0.0597385	1	beta-2-microglobulin
B4GALT1	-0.150236	1	-0.492708	0.0207964	-0.364195	0.498427	-0.0222065	1	UDP-Gal:betaGlcNAc beta 1,4- galactosyltransferase, polypeptide 1
B4GALT6	0.0502091	1	-0.974867	0.0307613	0.168434	1	1.16133	0.37036	UDP-Gal:betaGlcNAc beta 1,4- galactosyltransferase, polypeptide 6
BABAM1	0.215947	1	0.297422	0.0436103	0.105501	1	0.0287391	1	BRISC and BRCA1 A complex member 1
BACE1	-0.171189	1	-0.344123	0.00898089	0.0234988	1	0.198959	0.909691	beta-site APP-cleaving enzyme 1
BACH2	-0.260959	1	-0.66093	0.00443476	-0.455274	0.486624	-0.0600401	1	BTB and CNC homology 1, basic leucine zipper transcription factor 2
BAG1	0.104509	1	0.394105	0.0397015	0.104523	1	-0.183418	1	BCL2-associated athanogene
BAHCC1	-0.0694741	1	-0.680966	3.40394e-05	-0.499885	0.244653	0.117539	1	BAH domain and coiled-coil containing 1
BAK1	-0.043539	1	-0.555753	0.031351	-0.330353	0.510566	0.180032	1	BCL2-antagonist/killer 1
BAMBI	-0.13198	1	0.516519	6.51944e-05	0.573424	0.183233	-0.0704756	1	BMP and activin membrane-bound inhibitor
BAZ1B	-0.1815	1	-0.847062	0.000304509	-0.23633	0.83347	0.427312	0.676353	bromodomain adjacent to zinc finger domain, 1B
BCAS2	0.0789478	1	0.376343	0.025695	0.191279	0.78625	-0.103356	1	breast carcinoma amplified sequence 2
BCL11A	-0.324521	1	-0.607689	0.0220665	-0.196678	0.957896	0.0816543	1	B-cell CLL/lymphoma 11A (zinc finger protein)
BCL2L14	0.109873	1	0.334176	0.130455	0.93726	0.0134643	0.704678	0.120126	BCL2-like 14 (apoptosis facilitator)
BCL6	0.0484151	1	-0.383223	0.00656598	-0.166581	0.880891	0.26626	0.867547	B-cell CLL/lymphoma 6
BCL9	-0.277192	1	-0.65208	0.0151339	-0.308102	0.767609	0.0697723	1	B-cell CLL/lymphoma 9
BCL9L	-0.435107	1	-0.997451	0.000233234	-0.316552	0.751011	0.249133	1	B-cell CLL/lymphoma 9-like
BCOR	-0.0337741	1	-0.445146	0.00315993	-0.323287	0.418683	0.0897626	1	BCL6 corepressor
BHLHA15	0.654069	1	0.23815	0.515109	0.483693	0.304251	0.900691	0.00446655	basic helix-loop-helix family, member a15
BHLHE41	-0.162725	1	-0.902208	0.00032246	-0.825534	0.0771841	-0.0875885	1	basic helix-loop-helix family, member e41
BIRC6	-0.366956	1	-1.14739	0.00751815	-0.549733	0.435525	0.227098	1	baculoviral IAP repeat containing 6
BLZF1	0.00383774	1	0.344137	0.0192252	0.336853	0.332042	-0.00454449	1	basic leucine zipper nuclear factor 1
BMP5	-0.105685	1	2.40846	0.21445	4.27947	0.000443767	1.79375	0.45246	bone morphogenetic protein 5
BNIP1	0.0878503	1	0.339898	0.045726	0.259864	0.582961	0.0119515	1	BCL2/adenovirus E1B 19kDa interacting protein 1
BOD1	0.0354686	1	0.381155	0.0114885	0.171445	0.78461	-0.174961	1	biorientation of chromosomes in cell division 1
BOD1L1	-0.172891	1	-0.615818	0.0124241	-0.280234	0.54044	0.162576	1	biorientation of chromosomes in cell division 1-like 1
BOLA3	0.311167	1	0.569954	0.000883586	0.306595	0.63602	0.0516712	1	bolA family member 3
BPGM	-0.101216	1	0.336588	0.0163863	0.243852	0.5846	-0.191291	1	2,3-bisphosphoglycerate mutase
BPTF	-0.100837	1	-0.428155	0.0270118	-0.19219	0.790542	0.133603	1	bromodomain PHD finger transcription factor
BRCC3	-0.0675825	1	0.354303	0.0348581	0.318426	0.294526	-0.103953	1	BRCA1/BRCA2-containing complex, subunit 3
BRD4	-0.160084	1	-0.81059	1.75155e-05	-0.345932	0.556587	0.302562	0.867547	bromodomain containing 4
BRI3	0.195296	1	0.414539	0.0316527	0.0802957	1	-0.140581	1	brain protein I3
BRINP3	-2.97825	1	1.48415	1	6.60013	0.023143	2.22656	1	bone morphogenetic protein/retinoic acid inducible neural-specific 3
BRIX1	0.0648638	1	0.385528	0.00627327	0.215688	0.725728	-0.107505	1	BRX1, biogenesis of ribosomes, homolog (S. cerevisiae)
BRWD3	-0.115144	1	-0.578468	0.0104938	-0.274685	0.61498	0.189707	1	bromodomain and WD repeat domain containing 3
BSN	0.275493	1	-1.70514	0.000396742	-2.06669	0.000563497	-0.0830973	1	bassoon presynaptic cytomatrix protein
BST1	0.0670596	1	0.163139	0.466599	-0.511899	0.0771841	-0.607847	0.0118639	bone marrow stromal cell antigen 1
BTF3	-0.0484712	1	0.438008	0.000614805	0.224198	0.672451	-0.261494	0.688334	basic transcription factor 3
BTF3L4	0.0906551	1	0.387545	0.000207954	0.143235	0.876306	-0.154179	1	basic transcription factor 3-like 4
BTRC	-0.194608	1	-0.421561	0.00422156	-0.179448	0.801372	0.0476699	1	beta-transducin repeat containing E3 ubiquitin protein ligase
BUD31	0.0312947	1	0.528929	1.12558e-05	0.462492	0.0875869	-0.0356988	1	BUD31 homolog (S. cerevisiae)
BYSL	0.0650707	1	0.394868	0.0102194	0.221479	0.664391	-0.106022	1	bystin-like
BZW2	-0.120623	1	0.247215	0.0438001	0.0796029	1	-0.28888	0.421149	basic leucine zipper and W2 domains 2
C10H1orf123	-0.054983	1	0.694027	7.23914e-08	0.41969	0.14525	-0.328998	0.415872	chromosome 10 open reading frame, human C1orf123
C11H18orf32	-0.00403943	1	0.502656	0.000192713	0.445593	0.103839	-0.061113	1	chromosome 11 open reading frame, human C18orf32
C12H15orf39	-0.133277	1	-0.302516	0.0283421	-0.231753	0.6465	-0.0623624	1	chromosome 12 open reading frame, human C15orf39
C12H15orf40	-0.0375085	1	0.473906	0.00288154	0.206897	0.940771	-0.302953	0.507129	chromosome 12 open reading frame, human C15orf40
C12H15orf48	-0.0155134	1	0.320375	0.0297066	0.476257	0.229408	0.133863	1	chromosome 12 open reading frame, human C15orf48
C15H5orf24	-0.154621	1	-0.538067	0.0239963	-0.402777	0.503364	-0.0180928	1	chromosome 15 open reading frame, human C5orf24
C17H12orf65	0.0243074	1	0.368834	0.0329274	0.346055	0.477867	0.00222173	1	chromosome 17 open reading frame, human C12orf65
C19H9orf78	0.131668	1	0.356084	0.0322521	0.300431	0.43127	0.0745409	1	chromosome 19 open reading frame, human C9orf78
C1D	0.081718	1	0.323268	0.0152429	0.0835801	1	-0.15819	1	C1D nuclear receptor corepressor
C1GALT1C1	0.0302203	1	0.307198	0.0147597	0.1423	0.855196	-0.135251	1	C1GALT1-specific chaperone 1
C1H11orf73	0.125377	1	0.290929	0.0304471	0.0691534	1	-0.095007	1	chromosome 1 open reading frame, human C11orf73
C1H12orf45	0.275398	1	0.428403	0.00386179	0.347103	0.284873	0.19227	1	chromosome 1 open reading frame, human C12orf45
C1H12orf57	0.406926	1	0.517516	0.00133305	0.116618	0.987556	0.00993447	1	chromosome 1 open reading frame, human C12orf57
C1H12orf73	0.122799	1	0.400414	0.00721096	0.165915	0.846979	-0.11287	1	chromosome 1 open reading frame, human C12orf73
C1H21orf33	-0.0350355	1	0.453132	0.00155175	0.336208	0.284651	-0.150348	1	chromosome 1 open reading frame, human C21orf33
C1H7orf49	0.0414031	1	0.48132	0.0409317	0.505518	0.301453	0.070243	1	chromosome 1 open reading frame, human C7orf49
C1H7orf55	0.292118	1	0.565973	0.0182444	0.334605	0.688843	0.0708472	1	chromosome 1 open reading frame, human C7orf55
C1QB	0.165762	1	0.589022	0.00288154	0.103306	1	-0.327589	0.815759	complement component 1, q subcomponent, B chain
C1QBP	0.102664	1	0.337578	0.0072833	0.286423	0.353387	0.0526747	1	complement component 1, q subcomponent binding protein
C1QC	0.1553	1	0.474433	0.0110646	0.150911	1	-0.17537	1	complement component 1, q subcomponent, C chain
C1QTNF4	0.419347	1	0.903246	1.59626e-06	-0.441092	0.629575	-0.922173	0.00865268	C1q and tumor necrosis factor related protein 4
C1R	-0.065739	1	0.273251	0.382834	1.01972	0.0292451	0.684253	0.0606654	complement component 1, r subcomponent
C1S	-0.203629	1	0.0550385	0.999774	0.934705	0.0525077	0.677534	0.0429476	complement component 1, s subcomponent
C24H8orf4	-0.218277	1	-0.158906	0.875574	-0.682211	0.0137326	-0.736583	0.247146	chromosome 24 open reading frame, human C8orf4
C2CD2	-0.0239768	1	-0.541092	0.0248365	-0.476715	0.21838	0.0417405	1	C2 calcium-dependent domain containing 2
C2CD2L	-0.0305626	1	-0.395884	0.0326749	-0.0121412	1	0.356167	0.552081	C2CD2-like
C2H6orf203	0.0987041	1	0.386935	0.0120215	0.188531	0.785246	-0.0983342	1	chromosome 2 open reading frame, human C6orf203
C2H6orf57	0.0361823	1	0.506265	0.00361866	0.422929	0.315582	-0.0438197	1	chromosome 2 open reading frame, human C6orf57
C3	0.607229	1	-0.185868	0.387428	0.313099	0.677771	1.10055	0.00788869	complement component 3
C30H19orf70	0.229298	1	0.411555	0.0168578	0.0769365	1	-0.103458	1	chromosome 30 open reading frame, human C19orf70
C3H18orf21	0.0983047	1	0.382807	0.0477937	0.242019	0.830817	-0.0430273	1	chromosome 3 open reading frame, human C18orf21
C3H5orf49	-0.573949	1	0.930916	0.0483371	0.299175	1	-1.21362	0.110074	chromosome 3 open reading frame, human C5orf49
C4H4orf27	-0.0191243	1	0.363387	0.032735	0.178341	0.80871	-0.202539	1	chromosome 4 open reading frame, human C4orf27
C4H4orf47	0.102377	1	0.6777	0.0134392	0.335475	0.731254	-0.23996	1	chromosome 4 open reading frame, human C4orf47
C4H4orf48	-0.0274587	1	0.400181	0.036352	0.408313	0.46034	-0.0113231	1	chromosome 4 open reading frame, human C4orf48
C5	1.52068	1	-0.915497	0.590736	1.22134	0.610923	3.68629	0.00376223	complement component 5
C5H11orf58	0.0571696	1	0.503799	2.09295e-05	0.257297	0.485202	-0.187728	0.961416	chromosome 5 open reading frame, human C11orf58
C5H14orf166	0.0843127	1	0.467215	0.000589433	0.148954	0.854836	-0.233753	0.809574	chromosome 5 open reading frame, human C14orf166
C5H14orf2	0.138764	1	0.965191	1.7828e-13	0.585132	0.00935335	-0.23952	0.832641	chromosome 5 open reading frame, human C14orf2
C7H2orf47	-0.0147303	1	0.381715	0.0297623	0.187094	0.834549	-0.207648	0.985877	chromosome 7 open reading frame, human C2orf47
C7H2orf76	0.320218	1	0.604919	0.00623789	0.150485	1	-0.132139	1	chromosome 7 open reading frame, human C2orf76
C8A	1.18968	1	-0.186841	1	1.86179	0.424211	3.22975	0.0134242	complement component 8, alpha polypeptide
C8H10orf90	0.548403	1	-1.85782	0.198975	1.04728	0.797169	3.5031	0.00289783	chromosome 8 open reading frame, human C10orf90
C9HXorf57	-0.29929	1	-0.54853	0.00303639	-0.174493	0.919461	0.0728734	1	chromosome 9 open reading frame, human CXorf57
CA4	-0.203009	1	0.607717	0.0126278	0.575653	0.126681	-0.237936	1	carbonic anhydrase IV
CA7	0.312699	1	0.344482	0.986125	2.14425	0.000133613	2.13349	0.0697321	carbonic anhydrase VII
CAAP1	0.166991	1	0.582189	0.00183788	0.316051	0.565035	-0.0984178	1	caspase activity and apoptosis inhibitor 1
CACNA1D	0.17323	1	-0.64213	0.0290359	-0.17723	1	0.65349	0.48408	calcium channel, voltage-dependent, L type, alpha 1D subunit
CACNG3	0.367203	1	0.0425351	1	1.67048	0.0471156	1.99196	0.00579341	calcium channel, voltage-dependent, gamma subunit 3
CACNG4	-1.55626	1	0.374921	0.857749	-0.125262	1	-2.05145	0.0149137	calcium channel, voltage-dependent, gamma subunit 4
CALB1	0.932572	1	-0.548588	0.50314	1.29509	0.0835984	2.79863	0.000438851	calbindin 1, 28kDa
CALM2	0.140762	1	0.357946	0.000572759	0.115596	0.958196	-0.102163	1	calmodulin 2 (phosphorylase kinase, delta)
CAMK2G	-0.0569044	1	-0.470011	0.0201927	-0.340165	0.600506	0.0690023	1	calcium/calmodulin-dependent protein kinase II gamma
CAMKK1	0.0026657	1	-0.457454	0.00641756	-0.490356	0.118844	-0.0278376	1	calcium/calmodulin-dependent protein kinase kinase 1, alpha
CAMSAP2	-0.148163	1	-0.71037	0.0202377	-0.305389	0.723779	0.258799	1	calmodulin regulated spectrin-associated protein family, member 2
CAPN15	-0.132123	1	-0.633411	0.000416239	-0.410639	0.404187	0.0906539	1	calpain 15
CAPZA1	0.0747242	1	0.295607	0.0050942	0.109813	0.996944	-0.113419	1	capping protein (actin filament) muscle Z-line, alpha 1
CAPZB	0.0206924	1	0.332137	0.00346977	0.152537	0.885229	-0.161317	1	capping protein (actin filament) muscle Z-line, beta
CASKIN2	-0.332708	1	-0.657195	0.00919001	-0.409856	0.669867	-0.0767302	1	CASK interacting protein 2
CAT	0.286261	1	0.138088	0.684289	-0.54498	0.0479844	-0.394529	0.235095	catalase
CBLN4	0.337574	1	-0.177047	0.972217	1.18583	0.0538133	1.70433	0.030544	cerebellin 4 precursor
CBR1	0.193231	1	0.325138	0.0347456	0.169961	0.8735	0.0374956	1	carbonyl reductase 1
CBX3	0.0295055	1	0.337005	0.00208925	0.172963	0.787444	-0.134891	1	chromobox homolog 3
CBX4	-0.081381	1	-0.418322	0.00179346	-0.198328	0.721742	0.138938	1	chromobox homolog 4
CCDC167	0.0415388	1	0.526688	0.00238334	0.372886	0.333172	-0.110642	1	coiled-coil domain containing 167
CCDC25	0.175693	1	0.319273	0.0230355	0.0759417	1	-0.0638892	1	coiled-coil domain containing 25
CCDC34	-0.0742533	1	0.664394	0.0173372	0.334189	0.784543	-0.397633	0.782903	coiled-coil domain containing 34
CCDC50	-0.206832	1	-0.448535	0.0196947	-0.294278	0.616826	-0.0533503	1	coiled-coil domain containing 50
CCDC64	0.020076	1	0.448179	0.00895961	0.584844	0.0154909	0.157182	1	coiled-coil domain containing 64
CCDC86	0.0964862	1	0.492607	0.00162	0.420962	0.178708	0.0274765	1	coiled-coil domain containing 86
CCDC88A	-0.163172	1	-0.534982	0.0092222	-0.247251	0.675663	0.12278	1	coiled-coil domain containing 88A
CCDC88C	-0.0109869	1	-0.246411	0.049561	-0.215353	0.627212	0.0204912	1	coiled-coil domain containing 88C
CCDC97	0.107909	1	-0.637275	0.00107643	-0.0607644	1	0.683203	0.0319822	coiled-coil domain containing 97
CCL17	-0.265803	1	0.382586	0.581844	-1.25423	0.0534658	-1.89884	0.00237809	chemokine (C-C motif) ligand 17
CCL19	-0.0544486	1	0.300026	0.0599452	1.02417	0.011869	0.671853	0.0163607	chemokine (C-C motif) ligand 19
CCL21	0.126803	1	-0.0649929	1	-0.835711	0.0293598	-0.642378	0.0288645	chemokine (C-C motif) ligand 21
CCNB2	0.257614	1	0.39548	0.00154703	0.133784	0.896083	-0.00427618	1	cyclin B2
CCNDBP1	0.128824	1	0.283723	0.0357379	0.128566	0.911875	-0.026404	1	cyclin D-type binding-protein 1
CCNT1	-0.0570014	1	-0.552553	0.00243812	-0.26458	0.773556	0.233939	1	cyclin T1
CCNT2	-0.0608023	1	-0.467476	0.00136837	-0.227859	0.614625	0.182168	1	cyclin T2
CCR10	1.01342	1	0.233481	1	1.83537	0.241219	2.60132	1.40874e-05	chemokine (C-C motif) receptor 10
CD109	-0.213499	1	-0.431127	0.049662	0.0654957	1	0.288664	0.989357	CD109 molecule
CD2	0.077301	1	0.454503	0.397066	1.09313	0.024935	0.713336	0.396373	CD2 molecule
CD36	0.0973193	1	0.43722	0.000265204	-0.111145	1	-0.451552	0.183419	CD36 molecule (thrombospondin receptor)
CD79A	-0.457655	1	-1.28911	9.17216e-07	0.216161	1	1.04421	0.133531	CD79a molecule, immunoglobulin-associated alpha
CD80	-0.0958074	1	-0.678193	0.0429726	-0.537301	0.686362	0.0391607	1	CD80 molecule
CDC42	0.0393674	1	0.216358	0.048149	0.0976795	0.999479	-0.0802568	1	cell division cycle 42
CDC42EP2	-0.342683	1	-0.836818	0.0239963	-0.533913	0.683891	-0.0485889	1	CDC42 effector protein (Rho GTPase binding) 2
CDCA3	0.275998	1	0.451141	0.0429614	0.272366	0.735296	0.0986646	1	cell division cycle associated 3
CDCA4	-0.00648822	1	0.270456	0.036794	0.204603	0.686396	-0.0735901	1	cell division cycle associated 4
CDCA7L	-0.0163973	1	0.300138	0.0199254	0.087487	1	-0.230369	0.761202	cell division cycle associated 7-like
CDCA8	0.416044	1	0.548457	0.00131265	0.0860451	1	-0.038088	1	cell division cycle associated 8
CDH1	0.399738	1	-0.0918821	1	0.621077	0.491162	1.11631	0.0438329	cadherin 1, type 1, E-cadherin (epithelial)
CDH11	-0.317912	1	0.416501	0.183998	0.548358	0.0169	-0.184431	1	cadherin 11, type 2, OB-cadherin (osteoblast)
CDH13	0.354909	1	-0.839462	0.0306783	-0.266556	0.948132	0.921427	0.213962	cadherin 13
CDH17	-0.0205196	1	-1.32335	0.162242	1.89155	0.00106729	3.20506	0.000218992	cadherin 17, LI cadherin (liver-intestine)
CDHR2	0.253687	1	-0.494378	0.581296	1.16564	0.0437898	1.92209	0.000423763	cadherin-related family member 2
CDHR5	-0.21291	1	-0.714457	0.955526	3.16014	1.02717e-06	3.66312	0.000160016	cadherin-related family member 5
CDK1	0.372731	1	0.459791	0.000336396	0.0549451	1	-0.0315251	1	cyclin-dependent kinase 1
CDK12	-0.174661	1	-0.462802	0.0125445	-0.248612	0.722898	0.0373366	1	cyclin-dependent kinase 12
CDK14	-0.76022	1	-1.279	0.00386179	-0.479695	0.769308	0.0268955	1	cyclin-dependent kinase 14
CDK2AP1	-0.270052	1	0.412969	0.00722749	0.0807225	1	-0.599177	0.0561909	cyclin-dependent kinase 2 associated protein 1
CDK5	-0.00564023	1	-0.445878	0.0333631	-0.08179	1	0.362004	0.746319	cyclin-dependent kinase 5
CDK5R1	-0.142606	1	-0.759241	0.0190948	-0.576411	0.410359	0.033456	1	cyclin-dependent kinase 5, regulatory subunit 1 (p35)
CDKAL1	0.150037	1	0.496838	0.031116	0.278299	0.732958	-0.0676767	1	CDK5 regulatory subunit associated protein 1-like 1
CDO1	1.17433	1	-0.664124	0.346135	0.795595	0.5846	2.60948	0.00309246	cysteine dioxygenase type 1
CDX1	0.930723	1	-0.948836	1	2.96806	0.0378015	4.90678	0.00108938	caudal type homeobox 1
CELF1	-0.424424	1	-1.05838	0.00815228	-0.548208	0.581309	0.100915	1	CUGBP, Elav-like family member 1
CEP120	0.0326639	1	-0.5082	0.0157757	-0.335219	0.511725	0.203566	1	centrosomal protein 120kDa
CEP350	-0.213675	1	-0.846721	0.000380594	-0.378205	0.475827	0.25163	1	centrosomal protein 350kDa
CERK	-0.184441	1	-0.644271	0.0319772	-0.435648	0.600506	0.0206151	1	ceramide kinase
CETN2	-0.0134021	1	0.408742	0.0023629	0.136165	0.924865	-0.285353	0.537655	centrin, EF-hand protein, 2
CETN3	0.375511	1	0.669485	0.00016647	0.427047	0.269432	0.132701	1	centrin, EF-hand protein, 3
CFAP20	0.037188	1	0.441114	0.000130601	0.1764	0.802259	-0.227965	0.759313	cilia and flagella associated protein 20
CFTR	-0.659075	1	-0.190623	0.762994	-0.660222	0.569064	-1.13287	0.0169485	cystic fibrosis transmembrane conductance regulator (ATP-binding cassette sub-family C, member 7)
CGNL1	-0.0199539	1	-0.396113	0.066933	-0.733936	0.00935842	-0.35791	0.68975	cingulin-like 1
CHAD	-0.380703	1	-1.93098	0.000193389	0.723821	0.784377	2.28172	6.46031e-05	chondroadherin
CHCHD1	0.118272	1	0.548552	0.00219864	0.274134	0.615499	-0.153786	1	coiled-coil-helix-coiled-coil-helix domain containing 1
CHCHD2	0.225211	1	0.554229	3.90688e-05	0.230807	0.612261	-0.0955646	1	coiled-coil-helix-coiled-coil-helix domain containing 2
CHCHD3	-0.0160061	1	0.397744	0.00216896	0.139403	0.907507	-0.27388	0.604141	coiled-coil-helix-coiled-coil-helix domain containing 3
CHCHD6	0.039468	1	0.55317	9.16993e-05	0.222672	0.767623	-0.289186	0.732786	coiled-coil-helix-coiled-coil-helix domain containing 6
CHD2	-0.204486	1	-0.44453	0.00510906	-0.126894	0.947269	0.112538	1	chromodomain helicase DNA binding protein 2
CHD4	-0.154167	1	-0.324315	0.00200094	-0.059305	1	0.11383	1	chromodomain helicase DNA binding protein 4
CHD5	-0.150858	1	-0.621984	0.0212676	0.0599276	1	0.537825	0.414262	chromodomain helicase DNA binding protein 5
CHD9	-0.235485	1	-0.915893	0.0174457	-0.377345	0.698807	0.305188	1	chromodomain helicase DNA binding protein 9
CHERP	-0.286392	1	-0.286729	0.0456673	-0.0665423	1	-0.0659226	1	calcium homeostasis endoplasmic reticulum protein
CHMP3	0.109622	1	0.367393	0.0203469	0.358281	0.267196	0.101757	1	charged multivesicular body protein 3
CHMP4B	0.0975372	1	0.316854	0.0386272	0.0988791	1	-0.118511	1	charged multivesicular body protein 4B
CHMP5	-0.0550018	1	0.317599	0.0336648	0.268833	0.47531	-0.104413	1	charged multivesicular body protein 5
CHRAC1	0.0878386	1	0.328045	0.0405624	0.033922	1	-0.205413	0.960705	chromatin accessibility complex 1
CHST1	1.64135	1	-1.25463	0.0258694	-1.48337	0.19311	1.39387	0.0423088	carbohydrate (keratan sulfate Gal-6) sulfotransferase 1
CHURC1	0.274661	1	0.531949	0.000957433	0.309046	0.407636	0.0551933	1	churchill domain containing 1
CIDEA	0.741236	1	-0.275958	0.665712	-0.000187581	1	1.02488	0.0484737	cell death-inducing DFFA-like effector a
CIITA	-0.0967269	1	-0.473706	0.0190364	-0.153084	1	0.216391	1	class II, major histocompatibility complex, transactivator
CINP	0.222904	1	0.593658	0.00062623	0.231698	0.832545	-0.138441	1	cyclin-dependent kinase 2 interacting protein
CISD2	0.133719	1	0.372131	0.0168578	0.178878	0.852182	-0.0621637	1	CDGSH iron sulfur domain 2
CITED2	-0.356172	1	-0.656766	0.0409317	-0.470145	0.457495	-0.165916	1	Cbp/p300-interacting transactivator, with Glu/Asp-rich carboxy-terminal domain, 2
CITED4	0.206427	1	0.39147	0.0135514	0.208219	0.747538	0.0207564	1	Cbp/p300-interacting transactivator, with Glu/Asp-rich carboxy-terminal domain, 4
CKLF	0.102245	1	0.337157	0.006785	0.105795	1	-0.128559	1	chemokine-like factor
CKS1B	0.410747	1	0.533485	0.000265791	0.184563	0.771688	0.0655301	1	CDC28 protein kinase regulatory subunit 1B
CKS2	0.362325	1	0.697603	5.82553e-05	0.107176	1	-0.228022	1	CDC28 protein kinase regulatory subunit 2
CLASP1	-0.233391	1	-0.689298	0.00738717	-0.305526	0.647737	0.151674	1	cytoplasmic linker associated protein 1
CLDN1	0.862191	1	-0.433066	0.855317	1.23604	0.238263	2.51318	0.00120527	claudin 1
CLDN10	0.265919	1	1.63592	0.57244	4.27513	0.000175924	2.92025	0.00318841	claudin 10
CLDN3	0.917187	1	0.99507	0.979728	3.99959	0.00131852	3.94712	0.000388836	claudin 3
CLEC3B	-0.253766	1	0.544591	0.00303639	0.785449	0.0275347	-0.00859169	1	C-type lectin domain family 3, member B
CLRN3	0.0949613	1	0.232948	1	3.0146	0.0449124	2.89516	0.0211975	clarin 3
CLTA	0.309395	1	0.540428	8.95792e-05	0.120845	0.951444	-0.108432	1	clathrin, light chain A
CMC2	0.295499	1	0.50015	0.0185651	0.233835	0.836613	0.0349825	1	C-x(9)-C motif containing 2
CMPK2	0.359203	1	0.22335	0.704706	2.7653	0.0204816	2.88953	0.0497403	cytidine monophosphate (UMP-CMP) kinase 2, mitochondrial
CNDP1	0.248941	1	0.802163	0.00471425	0.494377	0.665245	-0.0673215	1	carnosine dipeptidase 1 (metallopeptidase M20 family)
CNIH1	0.0210991	1	0.290067	0.0245508	0.247816	0.570305	-0.0229748	1	cornichon family AMPA receptor auxiliary protein 1
CNIH4	-0.108485	1	0.55956	0.00149618	0.516892	0.137638	-0.151108	1	cornichon family AMPA receptor auxiliary protein 4
CNN3	0.0328991	1	0.303977	0.0132419	0.317547	0.457791	0.0501886	1	calponin 3, acidic
CNRIP1	0.641319	0.709915	0.338883	0.0431085	-0.336243	0.395564	-0.0303284	1	cannabinoid receptor interacting protein 1
CNTN1	0.541877	1	0.202025	0.66184	-1.13244	0.000421311	-0.785306	0.112157	contactin 1
CNTN3	-0.398585	1	1.14618	0.566739	-1.70073	0.502226	-3.24991	0.00131978	contactin 3 (plasmacytoma associated)
CNTNAP1	0.69683	1	-0.129245	1	0.728382	0.537065	1.55719	0.0106637	contactin associated protein 1
CNTNAP2	2.62662	0.891577	0.508737	0.650474	0.58793	0.890699	2.70146	0.0461118	contactin associated protein-like 2
COG3	0.0427407	1	-0.581101	0.0410026	-0.474916	0.344414	0.150154	1	component of oligomeric golgi complex 3
COL18A1	-0.0699853	1	-0.448223	0.0449708	-0.547429	0.332386	-0.160868	1	collagen, type XVIII, alpha 1
COL20A1	-0.509208	1	-0.29799	0.917273	2.78588	1.80898e-06	2.56825	8.02263e-05	collagen, type XX, alpha 1
COL27A1	-0.359873	1	-0.708178	0.00363513	-0.154537	0.989032	0.208322	1	collagen, type XXVII, alpha 1
COL4A3	-0.252466	1	-0.612087	0.00350598	-0.445914	0.359803	-0.0844196	1	collagen, type IV, alpha 3 (Goodpasture antigen)
COL4A4	-0.339507	1	-0.380308	0.172399	-0.918476	0.00584561	-0.873399	0.0629313	collagen, type IV, alpha 4
COL4A5	-0.415306	1	-0.14517	0.896906	1.92555	4.96916e-11	1.65734	4.10937e-09	collagen, type IV, alpha 5
COL4A6	-0.625837	1	-0.687992	0.00489633	1.31695	2.1185e-07	1.38017	2.41701e-05	collagen, type IV, alpha 6
COL6A6	0.508441	1	-0.523005	1	1.73433	0.225645	2.77933	0.003164	collagen, type VI, alpha 6
COL9A3	-0.106244	1	0.0236792	1	1.28841	0.0304167	1.14674	0.0550516	collagen, type IX, alpha 3
COLEC10	0.357022	1	0.439686	0.349607	0.981811	0.241219	0.912978	0.0497403	collectin sub-family member 10 (C-type lectin)
COMMD1	0.166728	1	0.549383	0.00544201	0.0666727	1	-0.3161	0.728716	copper metabolism (Murr1) domain containing 1
COMMD4	0.279545	1	0.699885	0.000102063	0.342176	0.392578	-0.0747826	1	COMM domain containing 4
COMMD7	0.0507784	1	0.444508	0.0019532	0.376105	0.202236	-0.0155286	1	COMM domain containing 7
COMMD9	0.0744402	1	0.336355	0.0147919	0.107379	0.990425	-0.155621	1	COMM domain containing 9
COMP	-0.67224	1	-1.461	5.96969e-05	0.383351	0.957398	1.18632	0.0105251	cartilage oligomeric matrix protein
COMTD1	0.123802	1	0.329503	0.0146967	0.137972	0.893871	-0.0657976	1	catechol-O-methyltransferase domain containing 1
COPE	0.176241	1	0.325863	0.0288393	0.0618742	1	-0.08745	1	coatomer protein complex, subunit epsilon
COPS2	0.0659558	1	0.333565	0.0107665	0.0836853	1	-0.185132	0.957393	COP9 signalosome subunit 2
COPS3	0.11079	1	0.309327	0.028993	0.231291	0.647224	0.0320899	1	COP9 signalosome subunit 3
COPS8	0.160701	1	0.311205	0.0123158	0.0838648	1	-0.0670061	1	COP9 signalosome subunit 8
COQ5	0.0135831	1	0.323734	0.0135514	-0.0319989	1	-0.342912	0.351741	coenzyme Q5 homolog, methyltransferase (S. cerevisiae)
COQ9	-0.010392	1	0.409348	0.00303639	0.369113	0.170839	-0.0473026	1	coenzyme Q9
CORO7	-0.154054	1	-0.412032	0.0319053	-0.233414	0.842487	0.0208287	1	coronin 7
CPD	-0.270143	1	-0.42316	0.031707	-0.0365983	1	0.114802	1	carboxypeptidase D
CPEB4	0.0977074	1	-0.475364	0.016898	-0.27893	0.627482	0.296879	0.783114	cytoplasmic polyadenylation element binding protein 4
CPOX	-8.51687e-05	1	0.301576	0.0381201	0.215352	0.654729	-0.0844551	1	coproporphyrinogen oxidase
CPQ	0.134394	1	0.26245	0.0965281	-0.523617	0.183059	-0.656019	0.00261237	carboxypeptidase Q
CPSF6	-0.0256957	1	-0.243049	0.0488994	-0.108459	0.961787	0.11004	1	cleavage and polyadenylation specific factor 6, 68kDa
CPT1A	-0.314491	1	-0.114815	0.513787	-0.588903	0.0863317	-0.785053	0.000287094	carnitine palmitoyltransferase 1A (liver)
CRAMP1L	-0.312666	1	-0.689799	0.0027852	-0.336618	0.576785	0.0424986	1	Crm, cramped-like (Drosophila)
CRCP	0.223408	1	0.389633	0.000908771	-0.0282394	1	-0.193204	0.998315	CGRP receptor component
CREB3L2	-0.0210251	1	-0.370627	0.020661	-0.143908	0.882565	0.205596	1	cAMP responsive element binding protein 3-like 2
CREB3L3	1.55305	1	1.93471	0.204583	2.59996	0.279903	2.19927	0.0153804	cAMP responsive element binding protein 3-like 3
CREG1	-0.19543	1	-0.360211	0.0488994	-0.761783	0.0375307	-0.603306	0.18819	cellular repressor of E1A-stimulated genes 1
CRELD2	0.200688	1	0.343165	0.0204237	0.596962	0.00667274	0.452992	0.147968	cysteine-rich with EGF-like domains 2
CRIM1	-0.135623	1	-0.330263	0.07586	-0.521802	0.0375503	-0.323464	0.690149	cysteine rich transmembrane BMP regulator 1 (chordin-like)
CRIP1	0.473499	1	0.390626	0.00484463	-0.0660755	1	0.0172614	1	cysteine-rich protein 1 (intestinal)
CRTAP	0.0520629	1	0.476887	0.000357926	0.342683	0.400216	-0.0742217	1	cartilage associated protein
CRY2	-0.274322	1	-0.338441	0.0165265	0.192346	0.807652	0.25994	0.607111	cryptochrome circadian clock 2
CSF1	-0.258369	1	-0.698081	0.000352253	-0.411722	0.359803	0.0365353	1	colony stimulating factor 1 (macrophage)
CSF3R	0.389439	1	0.0794518	0.988457	1.14552	0.184978	1.45922	0.00303634	colony stimulating factor 3 receptor (granulocyte)
CSK	-0.0625624	1	-0.263832	0.0491751	-0.0560724	1	0.141554	1	c-src tyrosine kinase
CSMD2	-0.736809	1	-1.12156	0.0379359	-0.0959916	1	0.315959	1	CUB and Sushi multiple domains 2
CSNK1E	-0.284581	1	-0.483948	0.00213505	-0.360658	0.332386	-0.160812	1	casein kinase 1, epsilon
CSNK1G2	0.0356101	1	-0.311886	0.0468063	-0.0321186	1	0.314579	0.578581	casein kinase 1, gamma 2
CSPG4	-0.010697	1	-0.447815	0.0334005	0.111098	1	0.561165	0.279398	chondroitin sulfate proteoglycan 4
CSRNP2	-0.245495	1	-0.79826	0.0276743	-0.0200864	1	0.54928	0.782922	cysteine-serine-rich nuclear protein 2
CSRP2	0.142153	1	0.316062	0.0449726	0.272838	0.690254	0.0976796	1	cysteine and glycine-rich protein 2
CSTA	0.352986	1	0.507028	0.000950231	0.09662	1	-0.0575605	1	cystatin A (stefin A)
CTDSP1	-0.145468	1	-0.308205	0.0498061	-0.269694	0.491162	-0.106596	1	CTD (carboxy-terminal domain, RNA polymerase II, polypeptide A) small phosphatase 1
CTIF	-0.323759	1	-0.710992	0.0103189	-0.242649	0.879086	0.145735	1	CBP80/20-dependent translation initiation factor
CTSK	-0.0358514	1	0.481308	0.0110817	0.388488	0.570453	-0.121035	1	cathepsin K
CTSL	0.0420028	1	0.316217	0.0356466	-0.140589	0.912151	-0.415483	0.158354	cathepsin L
CUL5	-0.0971367	1	-0.410777	0.0284787	-0.168241	0.852182	0.143575	1	cullin 5
CWC25	-0.0583242	1	0.383467	0.0343391	0.165286	0.893229	-0.277897	0.731396	CWC25 spliceosome-associated protein homolog (S. cerevisiae)
CX3CL1	-0.268009	1	-0.00856286	1	0.69039	0.0355819	0.436524	0.29601	chemokine (C-X3-C motif) ligand 1
CX3CR1	-0.467884	1	0.379434	0.0289531	-0.179129	1	-1.02983	1.14875e-08	chemokine (C-X3-C motif) receptor 1
CXCL12	-0.644352	0.828731	0.113063	0.715654	-0.0269683	1	-0.781002	0.000160016	chemokine (C-X-C motif) ligand 12
CXCL14	1.50507	0.663148	0.771538	0.187731	0.992542	0.35898	1.7284	0.00116867	chemokine (C-X-C motif) ligand 14
CYC	0.15895	1	0.541207	3.68327e-06	0.420098	0.105824	0.0385685	1	cytochrome c
CYP1A5	1.93227	1	-0.450351	0.688599	0.826865	0.888535	3.20303	0.012667	cytochrome P450, family 1, subfamily A, polypeptide 5
CYP3A37	1.27226	1	-0.137792	1	1.68934	0.00173113	3.07815	6.97704e-06	cytochrome P450 3A37
CYR61	-0.118135	1	-1.12592	0.0167631	-1.2616	0.000949808	-0.249206	1	cysteine-rich, angiogenic inducer, 61
CYSLTR1	-0.415603	1	0.213073	0.256636	0.775818	0.00139662	0.150607	1	cysteinyl leukotriene receptor 1
CZH5orf51	0.0598934	1	0.538927	0.0449624	0.26757	0.835178	-0.207291	1	chromosome Z open reading frame, human C5orf51
CZH5orf63	0.146423	1	0.87471	0.000989942	0.306597	0.833497	-0.42987	0.706503	chromosome Z open reading frame, human C5orf63
DAD1	0.233198	1	0.834947	6.20692e-12	0.441789	0.212396	-0.157288	1	defender against cell death 1
DAG1	-0.230813	1	-0.485983	0.00263883	-0.216736	0.773703	0.044597	1	dystroglycan 1 (dystrophin-associated glycoprotein 1)
DAGLA	-0.238074	1	-0.40737	0.0116719	0.100377	1	0.274529	1	diacylglycerol lipase, alpha
DAP	0.207633	1	0.331467	0.00834281	0.0389349	1	-0.0836367	1	death-associated protein
DAP3	0.122269	1	0.355186	0.0227361	0.14167	0.882565	-0.0866118	1	death associated protein 3
DAPK3	-0.0550655	1	-0.61208	0.00272958	-0.358938	0.539174	0.201429	1	death-associated protein kinase 3
DAZAP2	-0.126832	1	-1.30288	4.48011e-07	-0.458692	0.740908	0.721268	0.283485	DAZ associated protein 2
DBI	0.332664	1	0.652139	3.71393e-06	0.299602	0.414002	-0.0173076	1	diazepam binding inhibitor (GABA receptor modulator, acyl-CoA binding protein)
DBNDD2	0.182678	1	0.328622	0.0113522	-0.051876	1	-0.193645	1	dysbindin (dystrobrevin binding protein 1) domain containing 2
DCHS1	-0.297586	1	-0.626128	0.0303693	-0.247233	0.860885	0.0903658	1	dachsous cadherin-related 1
DCSTAMP	0.635699	1	0.200263	0.862065	1.03154	0.360743	1.48089	0.00524255	dendrocyte expressed seven transmembrane protein
DCTN3	0.0872774	1	0.43605	0.000650901	0.253823	0.602558	-0.0946599	1	dynactin 3 (p22)
DCTN6	0.0810605	1	0.518061	0.000258181	0.177407	0.85129	-0.258539	0.733291	dynactin 6
DDO	0.192295	1	-0.133144	1	0.758414	0.465097	1.09489	0.0392961	D-aspartate oxidase
DDOST	0.183069	1	0.244516	0.0358846	0.388019	0.126347	0.327536	0.357967	dolichyl-diphosphooligosaccharide--protein glycosyltransferase subunit (non-catalytic)
DDX17	-0.301557	1	-0.526855	3.96064e-06	-0.147004	0.864062	0.0786951	1	DEAD (Asp-Glu-Ala-Asp) box helicase 17
DDX49	0.081826	1	0.32804	0.0230962	0.136175	0.901766	-0.110344	1	DEAD (Asp-Glu-Ala-Asp) box polypeptide 49
DDX6	-0.272745	1	-0.635396	0.000354205	-0.224282	0.752218	0.137041	1	DEAD (Asp-Glu-Ala-Asp) box helicase 6
DEGS2	0.797775	1	-1.0507	0.297958	0.451953	0.989032	2.30811	0.0144073	delta(4)-desaturase, sphingolipid 2
DENND2D	-0.252783	1	-0.51151	0.0240584	0.00371288	1	0.256076	0.986837	DENN/MADD domain containing 2D
DENND3	0.0151398	1	-0.288162	0.02542	-0.514596	0.261074	-0.212529	0.969959	DENN/MADD domain containing 3
DENND4C	-0.29302	1	-0.468156	0.00556569	-0.394307	0.276369	-0.218156	1	DENN/MADD domain containing 4C
DENR	0.147055	1	0.499807	0.000150044	0.231206	0.630148	-0.12178	1	density-regulated protein
DEPTOR	-0.359721	1	0.529858	0.00171087	0.865834	0.00348815	-0.0183846	1	DEP domain containing MTOR-interacting protein
DHDH	-0.75673	1	0.44727	0.263154	0.0678447	1	-1.12864	0.0344451	dihydrodiol dehydrogenase (dimeric)
DHFR	0.0633892	1	0.40098	0.000990691	0.325363	0.4028	-0.014196	1	dihydrofolate reductase
DHRS7	0.174352	1	0.463073	0.00285121	-0.0683796	1	-0.359829	0.370302	dehydrogenase/reductase (SDR family) member 7
DHX30	-0.148615	1	-0.355024	0.003607	-0.166159	0.80871	0.0407683	1	DEAH (Asp-Glu-Ala-His) box helicase 30
DHX58	-0.00765568	1	0.493516	0.137699	1.49003	0.0160875	0.966939	0.573134	DEXH (Asp-Glu-X-His) box polypeptide 58
DHX9	-0.136971	1	-0.175779	0.851412	-0.832764	0.0431974	-0.794955	0.232887	DEAH (Asp-Glu-Ala-His) box helicase 9
DIABLO	0.0129842	1	0.454042	0.000554211	0.0519325	1	-0.390811	0.203	diablo, IAP-binding mitochondrial protein
DIO2	-0.161076	1	0.513534	0.393594	2.59337	5.52986e-14	1.92644	0.00202804	deiodinase, iodothyronine, type II
DIP2A	-0.153874	1	-0.418949	0.0408565	-0.30598	0.418066	-0.0420648	1	DIP2 disco-interacting protein 2 homolog A (Drosophila)
DNAJB11	0.175364	1	0.343033	0.0106106	0.579415	0.0333498	0.410487	0.257445	DnaJ (Hsp40) homolog, subfamily B, member 11
DNAJC17	0.0942021	1	0.447795	0.0293321	0.376291	0.446309	0.023801	1	DnaJ (Hsp40) homolog, subfamily C, member 17
DNAJC5	-0.0209722	1	-0.335373	0.0110817	-0.340783	0.244333	-0.0238692	1	DnaJ (Hsp40) homolog, subfamily C, member 5
DNAJC8	0.0454142	1	0.310235	0.0165014	0.100491	0.999479	-0.165028	0.997659	DnaJ (Hsp40) homolog, subfamily C, member 8
DNAL4	0.136861	1	0.509136	0.00642908	0.102195	1	-0.26923	1	dynein, axonemal, light chain 4
DNASE1L3	0.0476432	1	0.328541	0.0127014	0.384571	0.448378	0.101062	1	deoxyribonuclease I-like 3
DNMT1	-0.164646	1	-0.783339	1.36135e-07	-0.454567	0.336823	0.163193	1	DNA (cytosine-5-)-methyltransferase 1
DNMT3A	-0.00479305	1	-0.502002	1.36883e-05	-0.238632	0.681822	0.260678	0.690149	DNA (cytosine-5-)-methyltransferase 3 alpha
DOC2B	-0.984829	0.585543	-0.397483	0.453941	-0.442064	0.600956	-1.02461	0.036426	double C2-like domains, beta
DOCK11	-0.0938744	1	-0.402063	0.00195824	-0.31961	0.340703	-0.0131659	1	dedicator of cytokinesis 11
DOCK3	0.0248753	1	-1.10447	0.0312415	-0.693338	0.544853	0.446479	1	dedicator of cytokinesis 3
DOCK4	0.145143	1	-0.322957	0.0451151	-0.393206	0.534593	0.0712948	1	dedicator of cytokinesis 4
DOCK8	-0.276122	1	-0.734761	0.00656662	-0.322697	0.83068	0.13046	1	dedicator of cytokinesis 8
DOLPP1	0.0335855	1	0.491071	0.0128226	0.329423	0.560314	-0.125243	1	dolichyldiphosphatase 1
DOT1L	0.0912385	1	-0.633794	0.00310218	-0.246032	0.777895	0.482219	0.279398	DOT1-like histone H3K79 methyltransferase
DPEP1	0.533089	1	-0.415831	0.608591	0.882975	0.20206	1.83424	0.0118639	dipeptidase 1 (renal)
DPH5	0.300277	1	0.574754	0.0078934	0.00543498	1	-0.270426	0.940469	diphthamide biosynthesis 5
DPH7	-0.153116	1	-0.238807	0.296633	-0.847928	0.00697216	-0.763157	0.0121945	diphthamide biosynthesis 7
DPM2	0.277803	1	0.46312	0.00643752	0.065256	1	-0.120972	1	dolichyl-phosphate mannosyltransferase polypeptide 2, regulatory subunit
DPY30	0.107455	1	0.478031	0.00981351	0.417711	0.316902	0.0491585	1	dpy-30 homolog (C. elegans)
DPYS	1.57644	1	0.329186	1	1.85101	0.53048	3.06931	0.0458251	dihydropyrimidinase
DRD5	-2.1462	1	0.0596476	1	-0.597946	0.866592	-2.82824	0.0117522	dopamine receptor D5
DRG1	0.0272278	1	0.332681	0.0199835	0.227745	0.652348	-0.0779331	1	developmentally regulated GTP binding protein 1
DSCC1	-0.14685	1	0.370129	0.011011	0.477512	0.112821	-0.0395319	1	DNA replication and sister chromatid cohesion 1
DSP	0.16839	1	-0.44889	0.610286	0.845836	0.284018	1.46839	0.00555977	desmoplakin
DSTN	0.101523	1	0.34908	0.00285118	0.152632	0.838485	-0.0951272	1	destrin (actin depolymerizing factor)
DTD1	0.115326	1	0.420269	0.0297365	0.0631284	1	-0.239636	0.921857	D-tyrosyl-tRNA deacylase 1
DTD2	0.0353064	1	0.75691	0.0130393	0.215408	0.961748	-0.510605	0.74829	D-tyrosyl-tRNA deacylase 2 (putative)
DTWD1	0.0930399	1	0.714874	0.00384916	0.701263	0.111844	0.0774284	1	DTW domain containing 1
DTX3L	-0.119635	1	-0.280375	0.0263988	0.137356	0.993227	0.291906	1	deltex 3 like, E3 ubiquitin ligase
DTX4	-0.14293	1	-0.270834	0.0357379	-0.198326	0.734069	-0.0692474	1	deltex 4, E3 ubiquitin ligase
DTYMK	0.119195	1	0.409102	0.00227545	0.180024	0.778039	-0.108679	1	deoxythymidylate kinase (thymidylate kinase)
DUOX2	-0.51059	1	-0.0830948	1	1.64176	0.0114378	1.22029	0.196141	dual oxidase 2
DUOXA2	0.47129	1	2.13318	0.0438001	2.33181	0.116107	0.666145	1	dual oxidase maturation factor 2
DUSP1	-0.474788	1	-0.683448	0.469976	-1.32762	0.017299	-1.11109	0.636672	dual specificity phosphatase 1
DUSP23	0.642413	1	0.502665	0.0191362	-0.27048	0.744218	-0.126667	1	dual specificity phosphatase 23
DUSP28	-0.00050661	1	0.834518	0.0190948	0.732996	0.449774	-0.103829	1	dual specificity phosphatase 28
DUSP7	-0.152404	1	-0.343978	0.0400339	-0.339151	0.607097	-0.149045	1	dual specificity phosphatase 7
DUSP8	-0.291925	1	-0.62854	0.0121079	0.104379	1	0.445977	0.625765	dual specificity phosphatase 8
DUT	0.139952	1	0.571249	3.06881e-06	0.109062	0.99495	-0.320955	0.690149	deoxyuridine triphosphatase
DYNLL1	0.192463	1	0.635073	0.0385685	0.383335	0.611937	-0.0564503	1	dynein, light chain, LC8-type 1
DYNLL2	-0.0927272	1	0.329284	0.00681984	0.304312	0.31086	-0.116365	1	dynein, light chain, LC8-type 2
DYNLRB1	0.0988998	1	0.730396	5.44871e-09	0.44257	0.122084	-0.188463	1	dynein, light chain, roadblock-type 1
DYNLT1	0.0400746	1	0.448583	0.00100987	0.233058	0.613799	-0.176533	1	dynein, light chain, Tctex-type 1
DYNLT3	0.0908123	1	0.347079	0.021592	0.300382	0.392578	0.0440169	1	dynein, light chain, Tctex-type 3
EAF2	1.33745	0.891577	0.0113452	1	0.337022	0.96079	1.66722	0.000271218	ELL associated factor 2
EAPP	0.122927	1	0.434879	0.00307913	0.0745085	1	-0.236437	0.778931	E2F-associated phosphoprotein
EBAG9	0.13042	1	0.434457	0.00155623	0.270928	0.467968	-0.032957	1	estrogen receptor binding site associated, antigen, 9
EBNA1BP2	0.16144	1	0.439531	0.000805324	0.0849059	1	-0.193742	0.90996	EBNA1 binding protein 2
ECE1	-0.0639013	1	-0.415116	0.00167988	-0.387468	0.26549	-0.0354778	1	endothelin converting enzyme 1
ECH1	0.119384	1	0.3507	0.0492756	0.0107067	1	-0.219647	1	enoyl CoA hydratase 1, peroxisomal
ECHDC2	0.101136	1	0.397736	0.00224464	-0.00372594	1	-0.297884	0.500807	enoyl CoA hydratase domain containing 2
ECHDC3	0.0261009	1	0.443798	0.0143205	0.232362	0.737218	-0.183383	1	enoyl CoA hydratase domain containing 3
ECI1	0.0484649	1	0.356399	0.0256003	0.139905	0.90335	-0.165089	1	enoyl-CoA delta isomerase 1
ECI2	-0.0930851	1	0.45865	0.00606311	0.359283	0.257654	-0.192462	0.990284	enoyl-CoA delta isomerase 2
ECM1	0.360041	1	-0.275766	0.312394	0.691444	0.350584	1.32284	0.0035391	extracellular matrix protein 1
EDN2	0.267678	1	-0.623606	0.10165	-1.002	0.0421294	-0.117341	1	endothelin 2
EEF1A1	0.104641	1	0.281846	0.0236089	-0.0813465	1	-0.259439	0.613088	eukaryotic translation elongation factor 1 alpha 1
EEF1B2	0.0911643	1	0.341456	0.00961726	-0.0861465	1	-0.336448	0.326811	eukaryotic translation elongation factor 1 beta 2
EEF1D	0.101028	1	0.530321	1.94596e-05	0.198834	0.737034	-0.229614	0.731396	eukaryotic translation elongation factor 1 delta (guanine nucleotide exchange protein)
EEF1E1	0.127035	1	0.426856	0.00373396	0.167867	0.832029	-0.133636	1	eukaryotic translation elongation factor 1 epsilon 1
EFHC1	0.194187	1	0.565331	0.0178169	0.46869	0.521697	0.104113	1	EF-hand domain (C-terminal) containing 1
EIF1AX	-0.0255404	1	0.349921	0.00292837	0.259235	0.483531	-0.116651	1	eukaryotic translation initiation factor 1A, X-linked
EIF2B1	0.00123424	1	0.34452	0.0212175	0.137993	0.908818	-0.20325	0.957041	eukaryotic translation initiation factor 2B, subunit 1 alpha, 26kDa
EIF2B2	0.0903228	1	0.330024	0.00810754	0.151466	0.873094	-0.0884278	1	eukaryotic translation initiation factor 2B, subunit 2 beta, 39kDa
EIF2S1	0.0655857	1	0.306043	0.00668559	0.231844	0.598179	-0.00937324	1	eukaryotic translation initiation factor 2, subunit 1 alpha, 35kDa
EIF2S2	0.0155406	1	0.255391	0.0342471	0.239866	0.546255	-0.00144853	1	eukaryotic translation initiation factor 2, subunit 2 beta, 38kDa
EIF2S3	0.0727082	1	0.339864	0.00208925	-0.00676434	1	-0.274198	0.488826	eukaryotic translation initiation factor 2, subunit 3 gamma, 52kDa
EIF3E	0.172964	1	0.324665	0.0235185	-0.19232	0.824051	-0.345534	0.371794	eukaryotic translation initiation factor 3, subunit E
EIF3F	0.0299457	1	0.295854	0.0309322	-0.124072	0.927915	-0.389129	0.15245	eukaryotic translation initiation factor 3, subunit F
EIF3H	0.108862	1	0.433145	0.000182778	-0.101831	1	-0.427336	0.0746223	eukaryotic translation initiation factor 3, subunit H
EIF3K	0.280498	1	0.389833	0.0102093	-0.0722084	1	-0.179439	1	eukaryotic translation initiation factor 3, subunit K
EIF4A3	-0.0587427	1	0.343423	0.00175057	0.23871	0.542626	-0.163376	0.970856	eukaryotic translation initiation factor 4A3
EIF4E2	0.0737877	1	0.33783	0.0140916	0.180537	0.739542	-0.0837603	1	eukaryotic translation initiation factor 4E family member 2
EIF4G1	-0.194981	1	-0.456578	0.000328118	-0.115774	0.982778	0.145822	1	eukaryotic translation initiation factor 4 gamma, 1
ELF3	0.714086	1	0.0212369	1	2.61293	0.0159874	3.31751	7.96894e-05	E74-like factor 3 (ets domain transcription factor, epithelial-specific )
ELK4	-0.268452	1	-0.979644	0.000244178	-0.372735	0.642438	0.335514	1	ELK4, ETS-domain protein (SRF accessory protein 1)
ELL	0.0408119	1	-0.536521	0.000844356	-0.330136	0.421029	0.250807	0.940028	elongation factor RNA polymerase II
ELMSAN1	-0.303731	1	-0.88551	0.0349539	-0.581283	0.402381	-0.00130168	1	ELM2 and Myb/SANT-like domain containing 1
ELTD1	-0.00495622	1	-0.424628	0.0232285	-0.606439	0.053586	-0.184713	1	EGF, latrophilin and seven transmembrane domain containing 1
EMC3	0.0822618	1	0.325407	0.0292516	0.382283	0.359707	0.137813	1	ER membrane protein complex subunit 3
EMC6	-0.0121728	1	0.317189	0.0414189	0.296119	0.378857	-0.0311884	1	ER membrane protein complex subunit 6
EMG1	0.0384065	1	0.439148	0.026182	0.571893	0.0581793	0.170287	1	EMG1 N1-specific pseudouridine methyltransferase
EMP1	-0.141599	1	0.362949	0.327255	1.28943	0.00511535	0.787934	0.0497403	epithelial membrane protein 1
EN1	3.23848	1	-1.65809	0.539158	-0.55076	1	4.39381	0.0163337	engrailed homeobox 1
ENDOG	0.104621	1	0.313359	0.0237002	0.0446014	1	-0.16306	1	endonuclease G
ENG	-0.349839	1	-0.52943	2.38433e-05	-0.23851	0.689373	-0.0570976	1	endoglin
ENO1	0.234482	1	0.296361	0.00616129	0.058168	1	-0.00421228	1	enolase 1, (alpha)
ENOPH1	-0.0750806	1	0.294125	0.0379765	0.179495	0.777895	-0.184741	1	enolase-phosphatase 1
ENPEP	0.0106713	1	-0.765604	0.257354	3.15285	3.0989e-17	3.91789	1.00129e-08	glutamyl aminopeptidase (aminopeptidase A)
ENY2	0.464894	1	0.905765	7.15616e-06	0.288407	0.688262	-0.151268	1	enhancer of yellow 2 homolog (Drosophila)
EP300	-0.259278	1	-0.827969	3.06296e-06	-0.367341	0.418066	0.201754	1	E1A binding protein p300
EP400	-0.174706	1	-0.313644	0.0250349	-0.0518871	1	0.0870384	1	E1A binding protein p400
EPB41	-0.319958	1	-0.727863	3.55153e-06	-0.399565	0.364158	0.0058551	1	erythrocyte membrane protein band 4.1
EPB41L2	-0.204024	1	-0.53303	0.00645318	-0.550581	0.231644	-0.224407	1	erythrocyte membrane protein band 4.1-like 2
EPCAM	0.35292	1	0.246996	0.747046	1.04651	0.0379577	1.15276	0.00982823	epithelial cell adhesion molecule
ERH	0.121275	1	0.56221	5.36112e-07	0.28175	0.45564	-0.158943	1	enhancer of rudimentary homolog (Drosophila)
ERLEC1	0.502687	1	0.291529	0.0203336	0.597249	0.140385	0.812801	0.000966993	endoplasmic reticulum lectin 1
ESD	0.0406704	1	0.352066	0.00587972	-0.228721	0.615362	-0.540527	0.0149137	esterase D
ESPL1	-0.0389322	1	-0.591559	0.00518067	-0.442931	0.337525	0.112175	1	extra spindle pole bodies homolog 1 (S. cerevisiae)
ETFA	0.032466	1	0.340261	0.0408614	0.0720887	1	-0.233656	0.861334	electron-transfer-flavoprotein, alpha polypeptide
ETNK1	-0.0756433	1	-0.607994	0.0204237	-0.220507	0.823216	0.311993	1	ethanolamine kinase 1
ETS1	-0.284115	1	-0.622124	0.00785475	-0.285129	0.772005	0.0503561	1	v-ets avian erythroblastosis virus E26 oncogene homolog 1
ETV7	-0.324218	1	0.357545	0.751838	1.78741	0.00697216	1.10577	0.308664	ets variant 7
EVPL	0.420145	1	-0.18628	0.921225	0.478053	0.796096	1.09161	0.0394747	envoplakin
EXOSC7	0.140078	1	0.556204	0.00277753	0.456794	0.189295	0.0435878	1	exosome component 7
F2RL1	0.175837	1	-0.241675	1	2.35954	0.284651	2.78193	0.0389871	coagulation factor II (thrombin) receptor-like 1
F3	1.28734	0.882592	0.175276	0.979585	0.725284	0.591879	1.8242	0.000521265	coagulation factor III (thromboplastin, tissue factor)
FABP1	0.963381	1	0.354414	1	2.79106	0.00199663	3.38145	7.12365e-05	fatty acid binding protein 1, liver
FABP3	0.984936	1	0.482489	0.322438	1.23282	0.296641	1.74441	0.00264248	fatty acid binding protein 3, muscle and heart
FABP6	0.246081	1	0.895801	0.452411	3.57283	9.98551e-07	2.92167	0.000113265	fatty acid binding protein 6, ileal
FADS2	-0.175145	1	0.110112	0.979728	1.18921	0.000454351	0.90449	0.146688	fatty acid desaturase 2
FAHD1	-0.124754	1	0.429429	0.0345819	0.275526	0.674218	-0.275695	0.952611	fumarylacetoacetate hydrolase domain containing 1
FAIM	-0.0301142	1	0.401173	0.0323439	0.31083	0.600926	-0.117889	1	Fas apoptotic inhibitory molecule
FAM102A	0.0430143	1	-0.581999	0.023673	-0.384093	0.439531	0.240314	1	family with sequence similarity 102, member A
FAM103A1	0.00693459	1	0.398332	0.0203671	0.200288	0.738958	-0.190762	0.999845	family with sequence similarity 103, member A1
FAM110B	-0.267825	1	0.181022	0.641309	-0.549341	0.302074	-0.995807	0.0066287	family with sequence similarity 110, member B
FAM126B	-0.159793	1	-0.969092	0.0289945	-0.597587	0.457495	0.212595	1	family with sequence similarity 126, member B
FAM133B	0.0665826	1	0.335034	0.00871489	0.435612	0.119107	0.169481	1	family with sequence similarity 133, member B
FAM151B	-0.0147943	1	-0.456671	0.00787764	-0.390504	0.357445	0.0556376	1	family with sequence similarity 151, member B
FAM155B	-0.25552	1	-0.958981	0.000135843	-0.852396	0.0449124	-0.142808	1	family with sequence similarity 155, member B
FAM160A2	0.0234996	1	-0.411602	0.0151355	-0.3633	0.360562	0.0741417	1	family with sequence similarity 160, member A2
FAM162A	0.0247905	1	0.377473	0.00904637	0.163013	0.849775	-0.18678	0.996601	family with sequence similarity 162, member A
FAM168B	-0.145054	1	-0.853945	0.0221877	-0.709169	0.50521	0.00418104	1	family with sequence similarity 168, member B
FAM178B	1.67479	1	1.48486	0.0189569	-1.14565	0.711853	-0.952459	0.563333	family with sequence similarity 178, member B
FAM180B	0.397265	1	0.516246	0.0131114	-0.749929	0.229099	-0.865861	0.0247274	family with sequence similarity 180, member B
FAM192A	0.0839268	1	0.303325	0.0467565	0.281642	0.393694	0.0637171	1	family with sequence similarity 192, member A
FAM206A	0.138712	1	0.512891	0.0312624	0.357727	0.544853	-0.0104948	1	family with sequence similarity 206, member A
FAM207A	0.0713606	1	0.353256	0.0130158	-0.0239906	1	-0.303632	0.565541	family with sequence similarity 207, member A
FAM208B	-0.00508508	1	-0.486824	0.0182273	-0.295394	0.517611	0.185096	1	family with sequence similarity 208, member B
FAM213A	0.225888	1	0.427375	0.0204926	0.0162395	1	-0.18167	1	family with sequence similarity 213, member A
FAM32A	0.0470806	1	0.406071	0.00386179	0.259239	0.47531	-0.0981399	1	family with sequence similarity 32, member A
FAM3B	0.0521519	1	-2.03962	0.0429576	-0.0934364	1	2.01002	0.188273	family with sequence similarity 3, member B
FAM46C	1.02528	1	0.214451	0.399276	0.805234	0.344414	1.62303	4.43817e-06	family with sequence similarity 46, member C
FAM63A	-0.0766494	1	-0.286723	0.0493111	-0.0759164	1	0.135835	1	family with sequence similarity 63, member A
FAM96A	0.0299378	1	0.465621	0.0012876	0.26785	0.646786	-0.166718	1	family with sequence similarity 96, member A
FASN	-0.249536	1	-0.713166	0.00137592	-0.130186	0.944956	0.333329	0.937478	fatty acid synthase
FAT4	-0.0489875	1	-0.47834	0.0192376	-0.354578	0.518884	0.0823529	1	FAT atypical cadherin 4
FBLN2	0.470154	1	-0.370339	0.0229933	-0.581647	0.0307907	0.263489	0.888847	fibulin 2
FBRSL1	0.00677852	1	-0.39288	0.0185911	-0.0841297	1	0.319591	0.681163	fibrosin-like 1
FBXL17	0.165301	1	-0.614504	0.031549	-0.427118	0.65936	0.355519	0.985877	F-box and leucine-rich repeat protein 17
FBXL18	-0.0756703	1	-0.376813	0.0438795	-0.0456308	1	0.254665	0.856496	F-box and leucine-rich repeat protein 18
FBXL4	-0.691194	1	-1.19434	0.00947041	-0.353395	0.925228	0.157178	1	F-box and leucine-rich repeat protein 4
FCF1	0.0678975	1	0.411161	0.00224468	0.303948	0.372088	-0.0406699	1	FCF1 rRNA-processing protein
FCHO1	-0.0913197	1	-0.45458	0.000988409	-0.065526	1	0.300477	0.661838	FCH domain only 1
FDFT1	0.219241	1	0.375503	0.0271775	0.111577	0.99152	-0.0443025	1	farnesyl-diphosphate farnesyltransferase 1
FEM1A	-0.23871	1	-0.399516	0.024248	-0.227445	0.734212	-0.0678406	1	fem-1 homolog a (C. elegans)
FEM1C	-0.455595	1	-0.491305	0.0278786	-0.348322	0.636777	-0.315522	0.955235	fem-1 homolog c (C. elegans)
FER1L6	-1.10904	1	-0.312055	0.889548	2.0588	0.00603444	1.27722	0.178422	fer-1-like family member 6
FETUB	1.91648	1	-0.848614	0.703646	1.14804	0.600827	3.92746	0.00735078	fetuin B
FFAR4	1.01078	1	-0.275212	1	1.30877	0.33924	2.57681	0.00124669	free fatty acid receptor 4
FGA	1.5155	1	0.137255	0.901174	2.02582	0.0971665	3.38189	0.00065148	fibrinogen alpha chain
FGB	1.42834	1	0.162536	0.853853	2.01954	0.096067	3.26332	0.000517562	fibrinogen beta chain
FGFR3	0.139154	1	-1.28075	0.00136837	-0.757295	0.689508	0.674125	0.892759	fibroblast growth factor receptor 3
FGG	1.50385	1	0.580874	0.0504129	2.0761	0.105432	2.97706	0.00362599	fibrinogen gamma chain
FGL2	-0.447936	1	0.348748	0.161421	0.203067	0.932571	-0.594701	0.0252512	fibrinogen-like 2
FKBP14	0.0996021	1	0.426193	0.0168692	0.4142	0.215407	0.0897653	1	FK506 binding protein 14, 22 kDa
FKBP1B	-0.0570522	1	0.446373	0.0383849	0.210965	0.897741	-0.28904	0.920466	FK506 binding protein 1B, 12.6 kDa
FKBP3	0.0322949	1	0.461612	0.000338437	0.328686	0.32928	-0.0993154	1	FK506 binding protein 3, 25kDa
FKBP7	-0.215489	1	0.369114	0.0377078	0.596411	0.079663	0.0163504	1	FK506 binding protein 7
FLVCR2	0.122956	1	0.340486	0.0066426	0.300679	0.478333	0.0854351	1	feline leukemia virus subgroup C cellular receptor family, member 2
FMNL1	-0.142438	1	-0.696615	4.76449e-07	-0.326368	0.447531	0.223423	1	formin-like 1
FMNL2	-0.225388	1	-0.697714	0.00412469	-0.850897	0.00177732	-0.376021	0.843914	formin-like 2
FMOD	-0.658086	1	-1.69905	6.56529e-08	0.5842	0.835405	1.62029	0.00376223	fibromodulin
FN1	0.233421	1	-0.338668	0.0103878	0.0773005	1	0.652005	0.257244	fibronectin 1
FNBP4	-0.058755	1	-0.284391	0.0378727	0.0880736	1	0.319893	0.543101	formin binding protein 4
FNIP1	-0.160792	1	-0.410247	0.0300876	-0.178024	0.944956	0.0676509	1	folliculin interacting protein 1
FOPNL	0.121148	1	0.563864	9.83174e-05	0.358875	0.448425	-0.0827312	1	FGFR1OP N-terminal like
FOXO4	-0.100752	1	-0.407184	0.018715	-0.334565	0.378736	-0.0258119	1	forkhead box O4
FOXO6	-0.125056	1	-0.493614	0.0224811	-0.0156113	1	0.362821	0.906032	forkhead box O6
FOXP4	-0.351065	1	-0.967099	0.000150044	-0.100688	1	0.520183	0.645747	forkhead box P4
FRAS1	-0.537276	1	-0.888855	0.00309877	-0.471787	0.69957	-0.120983	1	Fraser extracellular matrix complex subunit 1
FRK	0.202751	1	-0.258807	1	2.59804	0.240308	3.09453	0.0330365	fyn-related Src family tyrosine kinase
FRMPD2	0.552238	1	-0.0219981	1	3.86138	7.37567e-09	4.43725	2.12923e-13	FERM and PDZ domain containing 2
FRZB	0.102465	1	0.319239	0.418088	0.743032	0.0259386	0.528753	0.355209	frizzled-related protein
FTCD	0.679456	1	-0.880143	0.393151	2.23645	0.00135733	3.81675	3.9398e-12	formimidoyltransferase cyclodeaminase
FTH1	0.208711	1	0.482363	0.00567091	-0.0376804	1	-0.310772	0.581204	ferritin, heavy polypeptide 1
FTSJ2	0.221197	1	0.927377	0.00460056	0.310577	0.943871	-0.384024	0.917569	FtsJ RNA methyltransferase homolog 2 (E. coli)
FUNDC1	0.0369394	1	0.368055	0.00421799	0.108297	0.979861	-0.224305	0.785495	FUN14 domain containing 1
FZD4	-0.284849	1	0.0859747	0.862757	-0.282242	0.543203	-0.651967	0.00617018	frizzled class receptor 4
FZR1	-0.101037	1	-0.359279	0.0310248	-0.256445	0.676301	0.00142028	1	fizzy/cell division cycle 20 related 1 (Drosophila)
GAB2	-0.101051	1	-0.380638	0.0437952	0.0738301	1	0.357792	0.68975	GRB2-associated binding protein 2
GABARAPL2	-0.0166896	1	0.327937	0.0138275	0.17848	0.812347	-0.165872	1	GABA(A) receptor-associated protein-like 2
GABRB1	0.0450572	1	0.541789	0.0336648	0.495629	0.582474	-0.00205468	1	gamma-aminobutyric acid (GABA) A receptor, beta 1
GALNT11	-0.123209	1	0.172993	0.433962	-0.289199	0.557843	-0.587723	0.04202	polypeptide N-acetylgalactosaminyltransferase 11
GALNT5	1.75243	0.949478	0.650945	0.894046	1.05443	0.797414	2.1637	0.0166684	polypeptide N-acetylgalactosaminyltransferase 5
GALNT7	-0.282793	1	-0.469193	0.00514657	-0.253122	0.747822	-0.0656016	1	polypeptide N-acetylgalactosaminyltransferase 7
GAMT	0.0423904	1	0.566446	0.00484775	0.407947	0.421148	-0.114087	1	guanidinoacetate N-methyltransferase
GAPDH	0.185132	1	0.278674	0.0230962	-0.00332101	1	-0.0978174	1	glyceraldehyde-3-phosphate dehydrogenase
GAR1	0.102622	1	0.417851	0.00674223	-0.170051	0.877613	-0.486028	0.144703	GAR1 ribonucleoprotein
GAREM	-0.170987	1	-0.885699	0.00541783	-0.655399	0.232039	0.0620844	1	GRB2 associated, regulator of MAPK1
GARNL3	0.068253	1	-0.393198	0.0430114	-0.235444	0.758205	0.230302	1	GTPase activating Rap/RanGAP domain-like 3
GAS2L1	-0.320447	1	-0.601232	0.0140851	-0.164001	1	0.117739	1	growth arrest-specific 2 like 1
GATA2	-0.161247	1	-0.598649	0.0104247	-0.264181	0.74839	0.175479	1	GATA binding protein 2
GATAD2B	-0.186063	1	-0.970006	0.000347209	-0.587132	0.384654	0.200263	1	GATA zinc finger domain containing 2B
GATM	1.74214	0.74431	0.257006	0.889548	0.962863	0.428092	2.46108	0.000113262	glycine amidinotransferase (L-arginine:glycine amidinotransferase)
GC	1.75579	1	0.202003	0.854296	1.55826	0.49023	3.06287	0.0433858	group-specific component (vitamin D binding protein)
GCGR	1.97848	1	-1.7205	0.202483	-0.163583	1	3.53176	0.0252512	glucagon receptor
GDI2	0.00220518	1	0.252679	0.0272909	0.0718928	1	-0.179531	0.940028	GDP dissociation inhibitor 2
GDNF	-0.595246	1	0.154572	1	1.48904	0.00177732	0.748135	0.604141	glial cell derived neurotrophic factor
GEMIN6	0.257691	1	0.533865	0.0237293	0.378506	0.633937	0.0987362	1	gem (nuclear organelle) associated protein 6
GFAP	0.377951	1	-1.02404	0.0425346	-0.73199	0.382453	0.664896	0.861334	glial fibrillary acidic protein
GFOD1	-0.191146	1	-0.425	0.00105934	-0.0585212	1	0.174633	0.996601	glucose-fructose oxidoreductase domain containing 1
GFPT2	1.01447	1	0.0959547	1	0.289156	0.98535	1.20887	0.00734862	glutamine-fructose-6-phosphate transaminase 2
GGT1	-0.77443	1	0.101411	1	0.876124	0.048192	0.00742143	1	gamma-glutamyltransferase 1
GINS3	-0.0319926	1	0.302314	0.0351121	0.11743	0.941164	-0.215375	0.828607	GINS complex subunit 3 (Psf3 homolog)
GJA9	-0.610525	1	0.256239	0.729135	-0.386945	0.935111	-1.27373	0.0181083	gap junction protein, alpha 9, 59kDa
GLG1	-0.0133169	1	-0.622967	0.00133305	-0.174064	0.837715	0.434844	0.581899	golgi glycoprotein 1
GLO1	0.115305	1	0.478209	1.45393e-05	0.115082	0.951908	-0.247437	0.667329	glyoxalase I
GLOD4	-0.0777924	1	0.43425	0.000374036	0.223615	0.661241	-0.286212	0.545216	glyoxalase domain containing 4
GLRX	0.0794691	1	0.508615	0.0151835	0.35968	0.642438	-0.0749	1	glutaredoxin (thioltransferase)
GLRX2	0.260908	1	0.443947	0.00372785	0.0125284	1	-0.166941	1	glutaredoxin 2
GLRX3	0.0722332	1	0.537497	0.000254603	0.314434	0.398235	-0.152208	1	glutaredoxin 3
GLRX5	0.0799439	1	0.318619	0.0196947	0.144684	0.919461	-0.0912893	1	glutaredoxin 5
GLS	-0.193424	1	-0.481293	0.00857429	-0.204217	0.785246	0.0822384	1	glutaminase
GLT8D1	0.160109	1	0.347052	0.0297421	0.260429	0.594621	0.0762278	1	glycosyltransferase 8 domain containing 1
GMNN	0.209679	1	0.499238	0.00544152	0.103268	1	-0.185464	1	geminin, DNA replication inhibitor
GNB2L1	-0.0152152	1	0.314351	0.0227555	-0.0053213	1	-0.334226	0.321723	guanine nucleotide binding protein (G protein), beta polypeptide 2-like 1
GNB4	-0.196366	1	-0.64856	0.00892799	-0.499271	0.231644	-0.0496104	1	guanine nucleotide binding protein (G protein), beta polypeptide 4
GNG11	0.0215152	1	0.699651	0.0141395	0.703698	0.253726	0.031848	1	guanine nucleotide binding protein (G protein), gamma 11
GNG5	0.116167	1	0.426359	0.0100268	0.284247	0.477322	-0.0250345	1	guanine nucleotide binding protein (G protein), gamma 5
GOLGB1	-0.272684	1	-0.528736	0.0196947	-0.054011	1	0.201299	1	golgin B1
GOLT1B	0.132336	1	0.31148	0.0208026	0.200136	0.695242	0.0227233	1	golgi transport 1B
GON4L	-0.12201	1	-0.374171	0.00549401	-0.0928208	1	0.159774	1	gon-4-like (C. elegans)
GPATCH8	-0.10437	1	-0.727559	9.17216e-07	-0.511365	0.151673	0.11286	1	G patch domain containing 8
GPC1	-0.332276	1	-0.448271	0.0192376	-0.0669219	1	0.0558853	1	glypican 1
GPD1	0.693374	1	0.163556	0.940656	0.548689	0.677552	1.06731	0.0262079	glycerol-3-phosphate dehydrogenase 1 (soluble)
GPN3	0.0385411	1	0.372074	0.0103189	0.316766	0.336823	-0.0158116	1	GPN-loop GTPase 3
GPR1	-0.0670683	1	0.292839	0.0517365	-0.126976	0.994128	-0.487753	0.0268271	G protein-coupled receptor 1
GPR112	0.368163	1	-0.497059	0.956775	2.32604	0.0146903	3.20545	0.000306847	G protein-coupled receptor 112
GPR124	-0.38906	1	-0.741071	6.35236e-05	-0.476568	0.28134	-0.116187	1	G protein-coupled receptor 124
GPR20	0.0746968	1	0.372608	0.0154276	0.567651	0.0822484	0.274527	0.697882	G protein-coupled receptor 20
GPR34	-0.0488035	1	0.652588	0.000151598	-0.0393198	1	-0.745642	0.00272825	G protein-coupled receptor 34
GPR64	0.0789921	1	-0.2371	0.182464	-0.723769	0.0249522	-0.409633	0.230031	G protein-coupled receptor 64
GPRC5C	0.297026	1	-0.272725	0.242026	-0.743562	0.00935842	-0.173765	1	G protein-coupled receptor, class C, group 5, member C
GPSM1	-0.199569	1	-0.366471	0.0483035	-0.135945	0.97463	0.0291265	1	G-protein signaling modulator 1
GPT2	1.01756	1	-0.141445	0.88744	0.037227	1	1.18562	0.0181083	glutamic pyruvate transaminase (alanine aminotransferase) 2
GPX1	0.211333	1	0.376499	0.00812727	0.132502	0.882643	-0.0316532	1	glutathione peroxidase 1
GPX2	0.576106	1	1.12039	0.665272	3.19408	0.0210438	2.64972	0.0458251	glutathione peroxidase 2 (gastrointestinal)
GPX3	0.214565	1	0.381945	0.0425247	0.186638	0.835405	0.0241051	1	glutathione peroxidase 3 (plasma)
GPX4	0.288945	1	0.366726	0.0439176	0.141974	0.897189	0.068857	1	glutathione peroxidase 4
GPX8	0.0995451	1	0.679182	0.0029217	0.159844	1	-0.411356	0.597092	glutathione peroxidase 8 (putative)
GRPEL1	0.160864	1	0.355097	0.003607	0.223456	0.725732	0.0266472	1	GrpE-like 1, mitochondrial (E. coli)
GRSF1	0.0801967	1	0.350154	0.0109649	0.257477	0.482242	-0.0128648	1	G-rich RNA sequence binding factor 1
GSE1	-0.166644	1	-0.519246	0.00913721	-0.285257	0.676705	0.0708186	1	Gse1 coiled-coil protein
GSK3B	-0.156349	1	-0.458774	0.00108034	-0.112352	0.955038	0.189271	1	glycogen synthase kinase 3 beta
GSTA1.1	1.04257	1	0.841163	0.0306153	0.255592	1	0.453878	1	glutathione S-transferase alpha class A1.1
GSTA2	0.146648	1	0.319363	0.0492501	0.120727	0.962317	-0.0533931	1	glutathione S-transferase
GSTA4	0.442361	1	0.698469	0.0229375	0.843416	0.0506854	0.588445	0.244803	glutathione S-transferase 3
GSTZ1	0.320431	1	0.626106	0.00659756	0.629384	0.188809	0.321152	0.83943	glutathione S-transferase zeta 1
GTF2A2	0.119907	1	0.334135	0.029701	0.220967	0.699733	0.00663683	1	general transcription factor IIA, 2, 12kDa
GTF2B	0.0381057	1	0.294029	0.024713	0.163873	0.833513	-0.0916166	1	general transcription factor IIB
GTF2E2	-0.0536344	1	0.328923	0.0128226	0.242589	0.614269	-0.139855	1	general transcription factor IIE, polypeptide 2, beta 34kDa
GTF2H5	0.111109	1	0.443345	0.00309877	0.313519	0.465135	-0.0211439	1	general transcription factor IIH, polypeptide 5
GTF3C6	0.0321388	1	0.475856	0.00603828	0.247327	0.729044	-0.195394	1	general transcription factor IIIC, polypeptide 6, alpha 35kDa
GTPBP4	0.16105	1	0.330395	0.00573274	0.097871	0.994881	-0.0722709	1	GTP binding protein 4
GUCY2C	-0.276753	1	0.309574	1	1.90556	0.0431974	1.31523	0.594588	guanylate cyclase 2C (heat stable enterotoxin receptor)
H3F3A	-0.000343953	1	0.331087	0.0120793	0.0747678	1	-0.25563	0.640559	H3 histone, family 3A
H3F3B	0.0533124	1	0.315274	0.0221452	0.121608	0.925398	-0.139286	1	H3 histone, family 3B (H3.3B)
HADH	0.0296539	1	0.444727	0.00256872	0.0972587	1	-0.317342	0.524631	hydroxyacyl-CoA dehydrogenase
HAGH	-0.0676347	1	0.389872	0.0126703	0.419814	0.182998	-0.0342992	1	hydroxyacylglutathione hydrolase
HAUS2	-0.0397236	1	0.495436	0.00111817	0.240641	0.677771	-0.29467	0.667142	HAUS augmin-like complex, subunit 2
HBEGF	0.106754	1	-0.49984	0.53342	-1.22869	0.0311896	-0.617503	0.819598	heparin-binding EGF-like growth factor
HCK	0.268641	1	-0.039685	1	-0.661657	0.041336	-0.353551	0.62223	HCK proto-oncogene, Src family tyrosine kinase
HDDC2	-0.011695	1	0.441467	0.00344621	0.511831	0.0268286	0.060226	1	HD domain containing 2
HEBP1	0.0203634	1	0.12035	0.790795	-0.443205	0.482042	-0.546499	0.04614	heme binding protein 1
HECTD4	-0.194294	1	-0.320565	0.0126278	-0.0554008	1	0.0730609	1	HECT domain containing E3 ubiquitin protein ligase 4
HECW2	-0.363704	1	0.21866	0.23631	-0.226395	0.920804	-0.807174	0.0491169	HECT, C2 and WW domain containing E3 ubiquitin protein ligase 2
HELZ	-0.107934	1	-0.410547	0.0395555	-0.0606722	1	0.241082	0.962196	helicase with zinc finger
HELZ2	-0.0275437	1	-0.851599	6.34972e-06	0.483535	0.475827	1.30067	0.183419	helicase with zinc finger 2, transcriptional coactivator
HES6	-0.170561	1	0.120827	0.924442	0.896245	0.00662001	0.606784	0.243837	hes family bHLH transcription factor 6
HEXB	0.069346	1	0.409712	0.00180085	0.344449	0.297202	0.000768492	1	hexosaminidase B (beta polypeptide)
HEYL	-0.231517	1	-0.722789	0.0429726	-0.0757059	1	0.418344	0.994625	hes-related family bHLH transcription factor with YRPW motif-like
HIBADH	-0.0399132	1	0.401491	0.00947221	0.382885	0.231644	-0.0567314	1	3-hydroxyisobutyrate dehydrogenase
HIC2	-0.0795378	1	-1.17257	0.0142897	-0.220226	1	0.888658	0.604141	hypermethylated in cancer 2
HIF1A	-0.197072	1	-0.550693	0.0154276	-0.241716	0.83347	0.11016	1	hypoxia inducible factor 1, alpha subunit (basic helix-loop-helix transcription factor)
HIGD1A	0.0150517	1	0.40479	0.00114495	0.176087	0.794504	-0.214116	0.829571	HIG1 hypoxia inducible domain family, member 1A
HIGD2A	0.357179	1	0.514227	0.00769752	0.429946	0.226017	0.276495	0.951062	HIG1 hypoxia inducible domain family, member 2A
HINT1	0.0392557	1	0.605042	2.67737e-06	0.408867	0.120997	-0.156807	1	histidine triad nucleotide binding protein 1
HIP1	-0.226501	1	-0.395589	0.0479335	-0.206642	0.704268	-0.0327832	1	huntingtin interacting protein 1
HIPK1	-0.17929	1	-0.807357	0.000484722	-0.346813	0.365008	0.278978	1	homeodomain interacting protein kinase 1
HIPK3	-0.371979	1	-0.600337	0.0320043	-0.147313	0.993555	0.0791132	1	homeodomain interacting protein kinase 3
HIVEP1	-0.0230367	1	-0.507086	0.00218205	-0.189542	0.796043	0.294931	0.764185	human immunodeficiency virus type I enhancer binding protein 1
HIVEP2	-0.130587	1	-0.43588	0.012328	0.0255066	1	0.331515	0.563287	human immunodeficiency virus type I enhancer binding protein 2
HIVEP3	-0.293059	1	-0.875442	0.00904637	-0.675874	0.41448	-0.0942607	1	human immunodeficiency virus type I enhancer binding protein 3
HK2	-0.0412805	1	-0.323542	0.0113045	0.0317643	1	0.31174	0.640512	hexokinase 2
HKDC1	0.611586	1	0.246458	1	2.45185	0.151271	2.83403	0.026796	hexokinase domain containing 1
HM13	0.29836	1	0.276402	0.0383141	0.179164	0.834549	0.2045	0.876259	histocompatibility (minor) 13
HMGB2	0.242066	1	0.354934	0.00525722	-0.0189091	1	-0.129821	1	high mobility group box 2
HMGB3	0.172663	1	0.370382	0.00660033	0.0167262	1	-0.177727	1	high mobility group box 3
HMGN1	0.149255	1	0.423592	4.95575e-05	0.188982	0.732064	-0.0849819	1	high mobility group nucleosome binding domain 1
HMGN2	0.121401	1	0.288765	0.0451687	0.0739438	1	-0.0898756	1	high mobility group nucleosomal binding domain 2
HMGXB3	-0.195176	1	-0.337174	0.00706904	-0.102366	0.993555	0.0420569	1	HMG box domain containing 3
HMGXB4	0.0811241	1	0.316432	0.0266554	0.261107	0.614625	0.0309465	1	HMG box domain containing 4
HMOX2	0.0666383	1	0.370172	0.00240334	0.137433	0.877659	-0.163517	1	heme oxygenase (decycling) 2
HNF4A	0.659405	1	-0.57841	0.91746	1.01117	0.63602	2.25452	0.0088192	hepatocyte nuclear factor 4, alpha
HNF4G	0.884197	1	0.857513	1	3.12265	0.138097	3.20319	0.01434	hepatocyte nuclear factor 4, gamma
HNRNPA2B1	0.0652109	1	0.244469	0.0467565	0.174575	0.758205	-0.00386674	1	heterogeneous nuclear ribonucleoprotein A2/B1
HNRNPR	-0.106367	1	0.237652	0.0496027	0.174858	0.749563	-0.169381	0.974053	heterogeneous nuclear ribonucleoprotein R
HOPX	0.193169	1	0.450984	0.00855974	0.414547	0.378846	0.157165	1	HOP homeobox
HPCAL1	-0.0680618	1	0.366236	0.0452669	0.214504	0.76515	-0.220189	0.947723	hippocalcin-like 1
HPD	2.00753	1	0.200214	1	1.83674	0.374498	3.56735	0.0115651	4-hydroxyphenylpyruvate dioxygenase
HPX	1.27261	1	0.547413	0.429362	2.5418	0.0431974	3.24716	0.000931616	hemopexin
HRASLS	0.135168	1	0.617896	0.0128226	0.0483121	1	-0.427538	0.635696	HRAS-like suppressor
HRG	1.4038	1	-0.180482	0.979585	0.543801	0.833497	2.10763	0.043924	histidine-rich glycoprotein
HRH1	-0.24318	1	0.22229	0.544619	-1.46403	0.0106723	-1.92031	2.05311e-05	histamine receptor H1
HRSP12	0.370507	1	0.394811	0.0449624	-0.0930509	1	-0.119013	1	heat-responsive protein 12
HS3ST1	-0.145882	1	0.286003	0.0494318	-0.00892674	1	-0.440572	0.123159	heparan sulfate (glucosamine) 3-O-sulfotransferase 1
HS3ST3B1	0.327393	1	-0.357922	0.428777	0.411147	0.874554	1.09772	0.0458251	heparan sulfate (glucosamine) 3-O-sulfotransferase 3B1
HSBP1	0.035727	1	0.538403	1.91254e-07	0.287005	0.451739	-0.216241	0.74829	heat shock factor binding protein 1
HSCB	0.0547636	1	0.485163	0.0389823	0.457482	0.274662	0.0285555	1	HscB mitochondrial iron-sulfur cluster co-chaperone
HSD17B10	0.282585	1	0.365736	0.0413443	0.0793003	1	-0.00462171	1	hydroxysteroid (17-beta) dehydrogenase 10
HSD17B2	1.46321	1	-2.34007	0.443079	0.778153	0.863667	4.6342	0.000438851	hydroxysteroid (17-beta) dehydrogenase 2
HSP90B1	0.159059	1	0.154883	0.366821	0.540676	0.0287625	0.542766	0.0997383	heat shock protein 90kDa beta (Grp94), member 1
HSPA13	0.130156	1	0.0728903	0.968145	0.625815	0.012125	0.682454	0.0133913	heat shock protein 70kDa family, member 13
HSPB7	-0.125381	1	-0.782816	0.00521182	-0.103529	1	0.562081	0.559006	heat shock 27kDa protein family, member 7 (cardiovascular)
HSPE1	0.141352	1	0.806451	1.7828e-13	0.634998	0.0055165	-0.0302126	1	heat shock 10kDa protein 1
HSPG2	-0.55097	1	-1.51511	4.04921e-10	-0.764295	0.0531105	0.203627	1	heparan sulfate proteoglycan 2
HTR7	0.0672468	1	0.22244	0.573873	-0.93368	0.0431974	-1.08503	0.00362599	5-hydroxytryptamine (serotonin) receptor 7, adenylate cyclase-coupled
HYPK	0.298604	1	0.738661	4.51261e-05	0.449263	0.234445	0.0122671	1	huntingtin interacting protein K
IAH1	0.00746706	1	0.490558	0.021313	0.30808	0.653281	-0.177258	1	isoamyl acetate-hydrolyzing esterase 1 homolog (S. cerevisiae)
ICT1	0.0974006	1	0.426944	0.0313109	0.232514	0.76515	-0.0923474	1	immature colon carcinoma transcript 1
IDH3A	0.052234	1	0.287153	0.031549	0.242193	0.544853	0.00796688	1	isocitrate dehydrogenase 3 (NAD+) alpha
IER3IP1	0.175015	1	0.507609	0.0172083	0.378407	0.400216	0.0490027	1	immediate early response 3 interacting protein 1
IFI35	-0.0207991	1	0.355773	0.0166871	0.769977	0.0971665	0.387438	0.89752	interferon-induced protein 35
IFRD1	-0.083164	1	0.269458	0.0482663	0.419798	0.0974589	0.0678634	1	interferon-related developmental regulator 1
IFT20	0.0476429	1	0.497045	0.00016496	0.34523	0.304251	-0.10185	1	intraflagellar transport 20
IFT52	0.017937	1	0.29965	0.0318458	0.099841	0.998617	-0.182888	0.962196	intraflagellar transport 52
IGFBP7	-0.137378	1	0.310761	0.00573274	0.470954	0.126981	0.0259025	1	insulin-like growth factor binding protein 7
IGJ	0.796368	1	0.432401	0.0172491	1.06883	0.0875869	1.4385	0.000458093	immunoglobulin J polypeptide, linker protein for immunoglobulin alpha and mu polypeptides
IGLL1	0.639975	1	0.53323	0.0329274	1.62314	0.0463026	1.73903	1.17303e-06	immunoglobulin lambda-like polypeptide 1
IGSF9	-0.220579	1	-0.595443	0.00499398	-0.0098876	1	0.372885	0.773009	immunoglobulin superfamily, member 9
IL13RA2	2.83432	0.0174672	1.55413	0.289213	1.07023	0.855515	2.36372	0.000586466	interleukin 13 receptor, alpha 2
IL15	-0.0031951	1	0.70353	0.0313109	0.332564	0.829336	-0.375893	0.888629	interleukin 15
IL17REL	1.25317	1	0.0355329	1	0.866075	0.670183	2.08783	0.0149137	interleukin 17 receptor E-like
IL20RA	0.314007	1	0.391217	0.0240078	0.604946	0.234231	0.528894	0.426137	interleukin 20 receptor, alpha
IL22RA1	0.404628	1	-1.44678	0.979728	2.14243	0.247042	4.05134	0.0131081	interleukin 22 receptor, alpha 1
IL34	-0.38901	1	-0.0245899	1	-0.452264	0.184978	-0.807952	0.00732925	interleukin 34
IL7R	-0.110671	1	0.151335	0.59485	-0.437854	0.3099	-0.695467	0.00386612	interleukin 7 receptor
ILF3	-0.202018	1	-0.418354	0.0190424	-0.220074	0.813814	-0.00301128	1	interleukin enhancer binding factor 3, 90kDa
INIP	0.0792508	1	0.501278	0.000312463	0.311704	0.438575	-0.113493	1	INTS3 and NABP interacting protein
INO80D	-0.128603	1	-1.07446	0.000245662	-0.487923	0.636777	0.45947	0.82363	INO80 complex subunit D
INPP1	-0.0581546	1	-0.438058	0.0450593	-0.169033	0.989032	0.219523	1	inositol polyphosphate-1-phosphatase
INSR	-0.0883424	1	-0.522721	0.000578241	-0.308749	0.554611	0.127132	1	insulin receptor
INTS1	-0.149676	1	-0.332139	0.0159423	-0.138338	0.892272	0.0420674	1	integrator complex subunit 1
INTS12	-0.0692177	1	0.212935	0.237989	-0.239545	0.640078	-0.518917	0.0439811	integrator complex subunit 12
INTS5	-0.0350244	1	-0.807764	0.028167	-0.908869	0.243392	-0.141363	1	integrator complex subunit 5
IP6K3	-0.292638	1	2.20803	0.874092	5.00728	0.0165045	2.54168	0.328874	inositol hexakisphosphate kinase 3
IPPK	-0.296099	1	-0.599664	0.0443077	-0.409728	0.657039	-0.103379	1	inositol 1,3,4,5,6-pentakisphosphate 2-kinase
IRAK1BP1	0.297819	1	0.991411	0.00133305	0.666043	0.420611	-0.0202808	1	interleukin-1 receptor-associated kinase 1 binding protein 1
IRF4	0.507943	1	0.00127964	1	0.236458	0.734069	0.744701	0.00597422	interferon regulatory factor 4
IRF5	-0.292644	1	-0.351346	0.0181933	-0.00718443	1	0.0531279	1	interferon regulatory factor 5
IRG1	1.43501	1	0.574944	0.268213	1.49699	0.124727	2.34522	0.00573285	immunoresponsive 1 homolog (mouse)
ISCA2	0.0475745	1	0.338099	0.0437952	0.182761	0.799221	-0.105283	1	iron-sulfur cluster assembly 2
ISCU	0.0953258	1	0.294262	0.0235199	0.0383489	1	-0.157558	1	iron-sulfur cluster assembly enzyme
ISM2	-0.393933	1	-0.487423	0.0235939	-0.125572	1	-0.0281956	1	isthmin 2
ITGA6	0.0695134	1	-0.123462	0.633727	-0.592826	0.00918929	-0.401526	0.224683	integrin, alpha 6
ITGAV	0.0637078	1	-0.61845	0.0430114	-0.707914	0.0643689	-0.0293491	1	integrin, alpha V
ITGB4	-0.415272	1	-0.659205	0.00756979	-0.897206	0.0203937	-0.653801	0.254027	integrin, beta 4
ITGB5	0.147128	1	-0.32841	0.155472	-0.793651	0.00612614	-0.323266	0.94678	integrin, beta 5
ITIH2	1.17629	1	-0.44298	0.302917	0.0534096	1	1.67331	0.0335132	inter-alpha-trypsin inhibitor heavy chain 2
ITM2A	0.0367021	1	0.380829	0.00390759	0.126213	0.969019	-0.220677	0.865049	integral membrane protein 2A
ITPR2	-0.118919	1	-0.385446	0.0184625	-0.201334	0.969812	0.0609364	1	inositol 1,4,5-trisphosphate receptor, type 2
ITPR3	-0.225368	1	-0.485977	0.00221322	-0.297438	0.514829	-0.038921	1	inositol 1,4,5-trisphosphate receptor, type 3
JAG1	0.0604901	1	-0.751115	0.00270329	-0.462977	0.473026	0.355014	0.896198	jagged 1
JAGN1	0.245941	1	0.430703	0.0486894	0.283333	0.665968	0.102615	1	jagunal homolog 1 (Drosophila)
JAK3	-0.0144668	1	-0.396989	0.0068545	-0.387525	0.205719	-0.00427299	1	Janus kinase 3
JARID2	-0.105765	1	-0.567894	1.28197e-06	-0.263548	0.633673	0.197555	0.958062	jumonji, AT rich interactive domain 2
JMJD1C	-0.146265	1	-0.365874	0.00757701	-0.182764	0.750396	0.0377472	1	jumonji domain containing 1C
JMJD6	-0.0252534	1	-0.382485	0.0113568	-0.044429	1	0.30964	0.603838	jumonji domain containing 6
KANK1	-0.218247	1	-0.629653	0.000714571	-0.478758	0.326561	-0.0579491	1	KN motif and ankyrin repeat domains 1
KANSL1	-0.100368	1	-0.507024	0.00968683	-0.286982	0.698807	0.11679	1	KAT8 regulatory NSL complex subunit 1
KARS	0.0521658	1	0.253725	0.0383141	0.261274	0.512504	0.0593403	1	lysyl-tRNA synthetase
KAT6A	-0.268215	1	-0.655612	0.00357567	-0.213161	0.790542	0.172986	1	K(lysine) acetyltransferase 6A
KATNAL2	0.186678	1	0.648939	0.0422353	0.270039	0.838485	-0.191024	1	katanin p60 subunit A-like 2
KCNC2	-0.179633	1	-0.788026	0.0193254	-1.18432	0.0834025	-0.569342	0.675345	potassium voltage-gated channel, Shaw-related subfamily, member 2
KCNE2	-0.691937	1	0.418283	0.923814	1.68359	0.0288593	0.576999	1	potassium voltage-gated channel, Isk-related family, member 2
KCNH2	-0.179103	1	-0.656077	0.028993	-0.564134	0.346537	-0.0757208	1	potassium voltage-gated channel, subfamily H (eag-related), member 2
KCNMB1	0.0370902	1	0.822539	6.06742e-10	0.350019	0.732958	-0.431853	0.133565	potassium large conductance calcium-activated channel, subfamily M, beta member 1
KCTD16	5.89754	0.0448756	0.115294	1	-3.93715	0.466217	1.73471	0.53925	potassium channel tetramerization domain containing 16
KCTD18	-0.0142119	1	0.481539	0.0125875	0.107909	1	-0.38637	0.736157	potassium channel tetramerization domain containing 18
KDELR2	0.135135	1	0.304965	0.00560714	0.363007	0.183233	0.194668	0.890186	KDEL (Lys-Asp-Glu-Leu) endoplasmic reticulum protein retention receptor 2
KDM2A	-0.187073	1	-0.564549	0.00045986	-0.230148	0.681362	0.147178	1	lysine (K)-specific demethylase 2A
KDM5B	-0.11579	1	-0.291117	0.0371086	-0.198225	0.681822	-0.0219098	1	lysine (K)-specific demethylase 5B
KDM7A	-0.115555	1	-0.672445	0.000174951	-0.464953	0.467708	0.0869643	1	lysine (K)-specific demethylase 7A
KEAP1	-0.173785	1	-0.475072	0.0265724	-0.152432	0.955414	0.150847	1	kelch-like ECH-associated protein 1
KERA	0.967782	1	-2.34683	0.066501	-0.403298	1	2.9492	0.0344451	keratocan
KIAA0100	-0.103056	1	-0.293654	0.0452656	-0.0844149	1	0.108407	1	KIAA0100 ortholog
KIAA0226	-0.054369	1	-0.44385	0.0391016	-0.174971	0.89409	0.21161	1	KIAA0226 ortholog
KIAA0232	-0.140734	1	-0.582898	0.0139497	-0.359867	0.569532	0.0780956	1	KIAA0232 ortholog
KIAA1217	-0.0812931	1	-0.731621	6.03008e-07	-0.525899	0.0634309	0.130922	1	KIAA1217 ortholog
KIAA1755	0.0141506	1	1.58285	0.0436257	-0.371329	0.758205	-1.93172	0.00559289	KIAA1755 ortholog
KIAA2018	-0.312692	1	-0.995752	0.00305459	-0.445754	0.570305	0.234423	1	KIAA2018 ortholog
KIDINS220	-0.348643	1	-0.737412	0.0147731	-0.337275	0.835405	0.0472438	1	kinase D-interacting substrate, 220kDa
KIF1B	-0.357489	1	-0.789145	0.00672188	-0.096215	1	0.336616	0.999	kinesin family member 1B
KIF21B	-0.30091	1	-0.689415	0.0057868	-0.484578	0.420698	-0.0998091	1	kinesin family member 21B
KIF27	-0.108861	1	-0.885725	0.012713	-0.610647	0.409189	0.171547	1	kinesin family member 27
KIF5C	-0.364449	1	-0.439812	0.0239095	-0.351219	0.799221	-0.272846	1	kinesin family member 5C
KIT	0.320001	1	-0.0897952	0.917069	-1.22893	2.14455e-06	-0.819658	0.0155665	v-kit Hardy-Zuckerman 4 feline sarcoma viral oncogene homolog
KLB	0.329181	1	0.282574	0.0537935	-0.837067	0.0266788	-0.787964	0.177649	klotho beta
KLC1	-0.132209	1	-0.560777	0.00153333	-0.307625	0.535327	0.118659	1	kinesin light chain 1
KLHL10	0.203109	1	-0.27649	0.747235	0.956648	0.360562	1.43391	0.0174089	kelch-like family member 10
KLHL33	0.144309	1	0.488943	0.0133206	0.420364	0.364158	0.0801979	1	kelch-like family member 33
KMT2A	-0.120757	1	-0.683143	0.000794989	-0.287733	0.617862	0.27504	0.908496	lysine (K)-specific methyltransferase 2A
KMT2C	-0.264552	1	-0.441203	0.000114864	-0.0435038	1	0.135066	1	lysine (K)-specific methyltransferase 2C
KMT2E	-0.100962	1	-0.558106	0.00026253	-0.140694	0.936893	0.319704	0.424122	lysine (K)-specific methyltransferase 2E
KNDC1	-0.731325	1	-0.347918	0.167019	-0.838905	0.0203937	-1.2211	0.0599586	kinase non-catalytic C-lobe domain (KIND) containing 1
KNG1	2.00563	1	0.384287	0.727594	1.03701	0.799593	2.63291	0.0490879	kininogen 1
KNOP1	0.0679885	1	0.302503	0.022467	0.100155	0.995634	-0.135699	1	lysine-rich nucleolar protein 1
KNSTRN	0.365641	1	0.423099	0.00424743	0.0931698	1	0.0368583	1	kinetochore-localized astrin/SPAG5 binding protein
KPNA3	-0.157606	1	-0.516458	0.0457408	-0.43491	0.533126	-0.0770253	1	karyopherin alpha 3 (importin alpha 4)
KPNA5	-0.0154671	1	-0.671096	0.0484411	-0.492491	0.475827	0.165703	1	karyopherin alpha 5 (importin alpha 6)
KRT18	1.39577	0.778487	0.883052	0.863424	3.44399	0.0110179	3.97549	4.10937e-09	keratin 18
KRT20	0.605509	1	0.0549083	1	2.50879	7.93722e-05	3.05716	2.73768e-05	keratin 20
LAMA1	-0.708444	1	-0.797064	0.015582	0.306797	0.968835	0.400865	1	laminin, alpha 1
LAMA3	-0.148675	1	-0.677954	5.03395e-06	-1.17258	0.000184901	-0.636038	0.340724	laminin, alpha 3
LAMB2	-0.243748	1	-0.630669	0.000354205	-0.00111766	1	0.393556	0.421258	laminin, beta 2 (laminin S)
LAMC1	-0.150498	1	-0.3311	0.00790853	-0.16955	0.882565	0.0150182	1	laminin, gamma 1 (formerly LAMB2)
LAMTOR5	0.12924	1	0.483106	0.0072833	0.275892	0.419565	-0.0765759	1	late endosomal/lysosomal adaptor, MAPK and MTOR activator 5
LAP3	-0.0325794	1	0.315305	0.022467	0.11304	0.955414	-0.235258	0.761134	leucine aminopeptidase 3
LARP1	-0.32026	1	-0.856813	0.00350598	-0.269872	0.785246	0.265114	1	La ribonucleoprotein domain family, member 1
LARP4	-0.24066	1	-0.949176	0.000375409	-0.49039	0.357014	0.218257	1	La ribonucleoprotein domain family, member 4
LARS2	-0.0776006	1	0.475262	0.00693372	0.499859	0.154395	-0.0494424	1	leucyl-tRNA synthetase 2, mitochondrial
LATS1	-0.173968	1	-0.427696	0.0160138	-0.291949	0.420611	-0.0388473	1	large tumor suppressor kinase 1
LCAT	-0.530121	1	0.012125	1	-0.560604	0.126347	-1.09719	0.00716592	lecithin-cholesterol acyltransferase
LCMT1	0.0959237	1	0.406106	0.0227114	-0.0963487	1	-0.404442	0.426706	leucine carboxyl methyltransferase 1
LCOR	-0.16951	1	-1.11189	0.0203569	-0.621529	0.372088	0.324449	1	ligand dependent nuclear receptor corepressor
LDB1	-0.27698	1	-0.582294	0.00198112	-0.316644	0.604535	-0.0130744	1	LIM domain binding 1
LDB3	-0.438128	1	-1.19439	0.00654962	0.216787	1	0.963827	0.704878	LIM domain binding 3
LDHB	0.079309	1	0.343638	0.00420863	0.137736	0.886666	-0.127807	1	lactate dehydrogenase B
LECT2	-0.635866	1	0.395481	0.377582	-0.00633356	1	-1.0352	0.032827	leukocyte cell-derived chemotaxin 2
LEMD3	-0.151641	1	-0.375131	0.0296232	-0.340899	0.406459	-0.116816	1	LEM domain containing 3
LENG8	-0.224282	1	-1.04627	0.00995307	-0.218433	1	0.602783	0.771607	leukocyte receptor cluster (LRC) member 8
LEPR	0.249727	1	-0.332051	0.0491158	-0.485301	0.0808552	0.100847	1	leptin receptor
LGALS1	0.252236	1	0.816492	0.0240078	0.794298	0.27743	0.232199	1	lectin, galactoside-binding, soluble, 1
LHFP	3.56436e-06	1	0.344793	0.00847956	0.207401	0.839668	-0.129352	1	lipoma HMGIC fusion partner
LIMD2	0.0765626	1	0.29017	0.0254351	0.154556	0.825216	-0.058984	1	LIM domain containing 2
LIMK1	0.0829566	1	-0.969832	0.000354658	-0.719943	0.162436	0.338492	1	LIM domain kinase 1
LINGO2	-0.449291	1	0.242738	0.979728	2.21203	0.0203937	1.54201	0.29601	leucine rich repeat and Ig domain containing 2
LIPG	0.385322	1	0.770629	0.0562411	1.4967	0.000868072	1.10559	0.169344	lipase, endothelial
LIPI	-0.340471	1	0.63244	0.095062	1.6102	0.0184525	0.617191	0.938944	lipase, member I
LITAF	0.240535	1	0.345472	0.0478995	0.0463442	1	-0.0601609	1	lipopolysaccharide-induced TNF factor
LLGL1	-0.037885	1	-0.512783	0.0063037	-0.175321	0.838485	0.30239	0.801966	lethal giant larvae homolog 1 (Drosophila)
LLPH	0.214039	1	0.566417	8.95792e-05	0.429681	0.302492	0.0753777	1	LLP homolog, long-term synaptic facilitation (Aplysia)
LMAN1	0.572453	1	0.202231	0.188417	0.504292	0.245689	0.876503	0.00211598	lectin, mannose-binding, 1
LMBR1	-0.256412	1	-0.439134	0.0414523	-0.352824	0.707945	-0.176566	1	limb development membrane protein 1
LMBRD1	-0.153582	1	0.293206	0.0872847	0.712052	0.0484995	0.260558	0.780185	LMBR1 domain containing 1
LOC100303670	0.28095	1	0.811702	0.379561	2.26584	0.0107382	1.73159	0.0769793	hepatocyte growth factor activator
LOC100538357	-0.0044238	1	0.335035	0.0119538	0.284228	0.47572	-0.054244	1	cytochrome c oxidase assembly factor 5
LOC100538371	0.0367795	1	0.377339	0.0458032	0.489996	0.301453	0.145954	1	synaptojanin-2-binding protein-like
LOC100538434	0.286005	1	0.15164	1	1.47387	0.0857271	1.60469	0.0244953	cytochrome P450 4B1-like
LOC100538440	0.209039	1	0.201854	0.319073	-0.831166	7.44836e-05	-0.827821	0.00333187	glutathione S-transferase theta-1-like
LOC100538484	-0.301782	1	-0.82632	0.0204237	-0.406841	0.657219	0.111918	1	dedicator of cytokinesis protein 10
LOC100538504	0.156973	1	0.432767	0.0235185	0.440518	0.204088	0.166066	1	gasdermin-A2-like
LOC100538505	1.37954	1	0.671426	0.0612104	2.46201	0.0107382	3.14803	0.00149422	soluble scavenger receptor cysteine-rich domain-containing protein SSC5D-like
LOC100538538	0.963632	1	-0.447287	1	1.30188	0.507241	2.71237	0.01434	creatine kinase U-type, mitochondrial
LOC100538539	0.0846849	1	0.402916	0.00227383	0.358176	0.229408	0.0402369	1	cytochrome b-c1 complex subunit Rieske, mitochondrial
LOC100538580	0.153732	1	0.466264	0.00616129	0.612324	0.0474961	0.299644	0.665709	lanosterol 14-alpha demethylase
LOC100538588	1.36355	1	0.257482	0.995198	1.48653	0.126981	2.57721	0.000684668	cytochrome P450 4B1-like
LOC100538614	0.415163	1	-0.769029	0.0405277	-0.574516	0.616638	0.621007	0.746671	liprin-alpha-2-like
LOC100538694	0.188931	1	0.623646	1.8906e-06	0.207366	0.69957	-0.227738	0.82923	cytochrome c oxidase subunit 4 isoform 1, mitochondrial
LOC100538719	-0.0534462	1	-0.482804	0.0192539	-0.21182	0.884515	0.2137	1	exportin-1-like
LOC100538725	0.464625	1	-0.100824	1	1.15351	0.304172	1.71899	0.0466274	carboxymethylenebutenolidase homolog
LOC100538849	-0.0377706	1	0.353005	0.0146578	0.314955	0.548206	-0.0758003	1	protein C19orf12 homolog
LOC100538862	1.04875	1	1.65092	0.591959	3.78342	0.0107382	3.18344	0.00681539	WAP four-disulfide core domain protein 2-like
LOC100538884	0.114231	1	-0.654549	0.0287377	-0.578797	0.30564	0.19582	1	protein FAM135B-like
LOC100538901	0.550378	1	1.43752	0.115642	2.37545	0.00603444	1.50472	0.244635	uncharacterized oxidoreductase C663.09c-like
LOC100538902	0.239321	1	-0.60815	0.0428926	-0.435388	0.648479	0.413797	0.854786	transmembrane protein 110-like
LOC100538920	0.299259	1	0.434783	0.000607708	0.295503	0.416864	0.161902	1	ATP synthase F(0) complex subunit C2, mitochondrial-like
LOC100538933	-0.0135941	1	0.147309	0.890589	3.45153	0.00020833	3.26297	0.0133913	probable ATP-dependent RNA helicase DDX60
LOC100538971	0.175822	1	0.569385	0.000480207	0.149662	0.880504	-0.242582	0.867547	uncharacterized LOC100538971
LOC100538976	1.12111	1	0.050776	1	1.73477	0.274766	2.81917	2.05311e-05	complement C4-like
LOC100539006	0.145378	1	0.767479	0.0401978	0.614524	0.364158	-0.00177875	1	hemoglobin subunit alpha-A
LOC100539010	0.148232	1	0.484404	0.0174115	0.0193673	1	-0.312986	0.860932	uncharacterized LOC100539010
LOC100539056	1.63039	1	0.0934288	1	1.97671	0.183233	3.48657	0.00124865	inter-alpha-trypsin inhibitor heavy chain H3
LOC100539075	-0.195813	1	-0.759598	0.00508707	-0.442841	0.645546	0.129171	1	transcription factor 4-like
LOC100539104	-0.0193277	1	-0.50531	0.0404169	-0.339209	0.6486	0.144366	1	unconventional myosin-Va
LOC100539136	0.418135	1	6.38776	0.00688334	2.24049	1	-3.7754	0.373057	protein GREB1
LOC100539142	-0.272438	1	0.357725	0.0109237	1.44537	0.00662001	0.810057	0.533309	dispanin subfamily A member 2b-like
LOC100539194	0.435841	1	-0.70283	0.0018473	-0.48031	0.409453	0.665935	0.244803	collagen alpha-1(XXII) chain-like
LOC100539216	-0.14417	1	-0.429606	0.00295158	-0.365657	0.253726	-0.0756806	1	trinucleotide repeat-containing gene 18 protein-like
LOC100539247	0.165809	1	0.427387	0.0345819	0.0640883	1	-0.198373	1	Sjoegren syndrome nuclear autoantigen 1 homolog
LOC100539280	0.0867057	1	0.370911	0.0138275	-0.0839389	1	-0.366323	0.388307	DDB1- and CUL4-associated factor 6-like
LOC100539289	-0.340295	1	-1.15992	0.0114445	-0.647616	0.686532	0.182552	1	phosphatidate phosphatase LPIN1
LOC100539298	0.240541	1	-0.180526	0.672724	-1.11708	0.000396721	-0.688056	0.275657	inner centromere protein-like
LOC100539365	0.253024	1	0.561864	0.0156988	0.238533	0.821163	-0.0701065	1	uncharacterized LOC100539365
LOC100539445	-0.162619	1	-0.712873	0.0182781	-0.556172	0.359803	-0.00351469	1	tensin-3
LOC100539535	1.48802	1	0.538489	0.205855	1.6945	0.139176	2.62871	0.00397243	alpha-2-macroglobulin-like protein 1
LOC100539660	0.0664204	1	0.0144651	1	2.4775	0.00922874	2.50706	0.0490402	sterile alpha motif domain-containing protein 9-like
LOC100539684	1.9799	1	0.461262	0.356436	1.71521	0.231644	3.21534	0.00257852	fatty acid-binding protein, liver
LOC100539689	-0.22291	1	-0.63191	8.53758e-06	-0.14991	0.898052	0.257481	0.867547	talin-1
LOC100539719	0.0221985	1	-0.460298	0.00999752	-0.391188	0.263129	0.0936595	1	AP-4 complex subunit epsilon-1
LOC100539729	0.278819	1	0.313602	0.959208	1.8717	0.00106729	1.84754	0.0115651	group IIE secretory phospholipase A2-like
LOC100539738	0.298767	1	0.92258	0.00121988	-0.353479	0.83016	-0.974764	0.226477	histone H1.03-like
LOC100539830	0.1673	1	-1.47251	5.98411e-05	-0.931516	0.0971665	0.727868	0.738958	dysferlin-like
LOC100539898	-0.187372	1	-0.644316	0.0297299	-0.375027	0.466217	0.0826639	1	lysine-specific demethylase 6A
LOC100539904	1.4114	1	-0.70027	0.805501	1.45817	0.539489	3.58292	0.0040977	amine sulfotransferase-like
LOC100539913	0.14293	1	-0.0306447	1	1.08486	0.0107382	1.26369	0.0131836	leucine zipper protein 2-like
LOC100539929	0.0718868	1	0.686933	0.0392578	0.756322	0.172803	0.146597	1	uncharacterized LOC100539929
LOC100539992	0.0662689	1	0.457228	0.000471931	0.264435	0.553474	-0.127992	1	dolichol-phosphate mannosyltransferase subunit 1
LOC100540041	-0.0838644	1	-0.279188	0.0494255	-0.0564372	1	0.137714	1	ATP-dependent RNA helicase DDX19B
LOC100540049	0.598587	1	-0.657921	0.095604	0.936155	0.314172	2.19282	0.0159551	anoctamin-6-like
LOC100540132	0.776331	1	1.31848	0.0326534	0.592208	0.838485	0.0493987	1	adenylate kinase isoenzyme 5
LOC100540140	-0.512781	1	-1.31161	5.26219e-06	-0.469912	0.494026	0.335774	1	trinucleotide repeat-containing gene 18 protein-like
LOC100540154	1.96323	1	-0.204645	1	1.86485	0.836637	4.07682	0.00392028	carbonic anhydrase 9-like
LOC100540172	0.325485	1	0.344471	0.0359169	-0.116974	1	-0.143464	1	C-C chemokine receptor type 5-like
LOC100540188	0.431271	1	-0.780309	0.00032943	-0.653293	0.2598	0.562237	0.29601	acyl-coenzyme A synthetase ACSM3, mitochondrial-like
LOC100540196	-0.232308	1	1.19942	0.0196947	0.555061	0.546375	-0.868099	0.482271	beta-galactosidase-1-like protein 2
LOC100540213	-0.182221	1	-0.843477	0.000919309	-0.443432	0.539174	0.2237	1	uncharacterized protein KIAA1841-like
LOC100540282	0.22507	1	0.0556492	1	0.569048	0.245689	0.733668	0.0347182	polymeric immunoglobulin receptor-like
LOC100540318	0.0230545	1	0.408775	0.036794	0.178994	0.934572	-0.199767	1	KDEL motif-containing protein 1-like
LOC100540365	-0.741482	1	0.3298	0.0580396	1.06897	0.000421311	-0.006804	1	amine oxidase [flavin-containing] A-like
LOC100540368	-0.0809191	1	-0.658891	0.0339876	-0.380628	0.690254	0.190609	1	serine-protein kinase ATM
LOC100540379	-0.230577	1	-0.593963	0.00240334	-0.538219	0.386053	-0.177693	1	attractin-like
LOC100540396	0.456953	1	0.0128273	1	2.03047	0.245012	2.48209	0.0299097	hepatocyte nuclear factor 4-beta-like
LOC100540409	0.000212938	1	-0.667855	1.75155e-05	-0.56092	0.138872	0.104395	1	mucosa-associated lymphoid tissue lymphoma translocation protein 1-like
LOC100540451	-0.796905	1	-0.593151	0.0190873	-0.168685	0.998387	-0.372067	0.798642	fascin-like
LOC100540465	-0.333695	1	-0.84507	0.0318458	-0.0965064	1	0.395722	1	myosin-IIIb-like
LOC100540472	-0.199776	1	-0.964326	0.028915	-0.21826	1	0.558229	0.929018	ELKS/Rab6-interacting/CAST family member 1
LOC100540511	-0.176969	1	-0.715828	0.0251785	-0.599295	0.513857	-0.0675708	1	leucyl-cystinyl aminopeptidase-like
LOC100540610	0.253853	1	-1.55009	0.0345819	-0.104304	1	1.68073	0.00295176	myelin-oligodendrocyte glycoprotein-like
LOC100540620	-0.255177	1	0.197687	0.425909	-0.230405	0.773556	-0.68268	0.000512923	uncharacterized LOC100540620
LOC100540643	2.51336	1	-0.339981	1	0.609325	1	3.54095	0.0280071	diacylglycerol O-acyltransferase 2-like
LOC100540668	-0.221773	1	-0.743854	0.00249985	-0.167142	0.838485	0.353691	0.929023	sodium-coupled neutral amino acid transporter 2
LOC100540739	0.137696	1	0.277965	0.0482961	-0.0495072	1	-0.189084	0.916553	cytochrome b5
LOC100540743	0.0559061	1	-0.663633	0.126357	-1.12515	0.0203937	-0.405227	1	tyrosine-protein phosphatase non-receptor type 13
LOC100540816	0.312908	1	0.535199	0.000284102	0.400612	0.129574	0.181398	1	ATP synthase subunit g, mitochondrial-like
LOC100540823	0.77948	1	-0.731883	1	1.56658	0.605373	3.09111	0.043924	retinoic acid-induced protein 3-like
LOC100540906	-0.0755608	1	-0.472997	0.0329274	-0.292677	0.824051	0.100442	1	formin-binding protein 1-like
LOC100540918	-0.178218	1	0.505612	0.157651	-0.0750286	1	-0.757334	0.0198176	tripartite motif-containing protein 7-like
LOC100540985	0.0553943	1	-0.993284	0.0297066	-0.519799	0.558648	0.538635	0.950037	laminin subunit alpha-4-like
LOC100541074	0.0212183	1	-1.06103	0.317266	0.842813	0.834593	1.96003	0.0171918	ephrin type-A receptor 7-like
LOC100541078	-0.225413	1	-0.645612	0.0431758	-0.916425	0.021956	-0.489707	0.885003	lipid phosphate phosphatase-related protein type 3
LOC100541081	0.350662	1	0.870894	3.01375e-07	0.314097	0.733158	-0.202587	1	protein S100-A6
LOC100541118	-0.0127	1	-0.794078	0.0128226	-0.207571	0.882947	0.570363	0.590089	zinc finger ZZ-type and EF-hand domain-containing protein 1
LOC100541274	-0.420727	1	-0.779502	0.0240078	-0.23669	0.994128	0.117949	1	uncharacterized LOC100541274
LOC100541291	0.499061	1	-0.595466	0.00287986	-0.452991	0.47531	0.644871	0.436306	platelet glycoprotein VI-like
LOC100541369	-1.15606	1	-2.79268	0.043667	-1.65575	0.543082	-0.000517551	1	interferon-induced guanylate-binding protein 1-like
LOC100541374	-0.303974	1	-0.502307	0.00990457	-0.0881299	1	0.109174	1	beta-adrenergic receptor kinase 2
LOC100541395	2.65517	0.709915	0.514586	1	2.88009	0.360562	5.02819	3.28085e-05	thyroid hormone-inducible hepatic protein-like
LOC100541518	1.02552	1	-1.11453	1	2.09998	0.26092	4.29404	0.00516289	deleted in malignant brain tumors 1 protein-like
LOC100541529	-0.205162	1	-1.11963	0.00108305	-0.928521	0.115495	-0.00663223	1	interaptin-like
LOC100541557	-0.261839	1	-0.594986	0.00490114	-0.197085	1	0.123851	1	amyloid beta A4 precursor protein-binding family B member 1-interacting protein
LOC100541646	-0.0106595	1	0.537491	0.0194169	0.170356	1	-0.373735	0.797799	ADP-ribosylation factor-like protein 8A
LOC100541666	0.126969	1	0.337898	0.0329274	0.253822	0.640024	0.0397194	1	caspase-8-like
LOC100541679	0.279327	1	-0.524505	0.257189	0.836905	0.270872	1.63806	3.51776e-08	uncharacterized LOC100541679
LOC100541755	0.989117	1	-0.695981	0.617824	0.476228	0.986991	2.1702	0.0392736	catenin alpha-2
LOC100541789	0.0779504	1	-0.769225	0.00487739	-0.283237	0.825216	0.561107	0.527761	transcription factor HIVEP3-like
LOC100541791	-0.339822	1	-0.904311	0.0106106	-0.156358	1	0.418869	1	protein TANC2
LOC100541844	-0.270891	1	-0.597187	2.62241e-06	-0.264648	0.695242	0.0574782	1	dedicator of cytokinesis protein 2-like
LOC100541846	-0.128719	1	-0.478958	0.000492342	-0.226793	0.690254	0.123133	1	AT-rich interactive domain-containing protein 1A
LOC100541858	-0.482625	1	-1.5828	0.00129033	-0.307237	0.944956	0.803387	0.786846	protein CBFA2T1
LOC100541860	-0.548241	1	-0.667562	0.043414	-0.419174	0.814606	-0.299601	1	vascular endothelial growth factor receptor 2
LOC100541931	0.214212	1	0.320797	0.0258773	0.0624521	1	-0.0455686	1	protein kinase C delta type-like
LOC100541987	0.334709	1	-2.91867	0.00486027	1.4329	0.651276	4.65093	2.23341e-18	myelin-oligodendrocyte glycoprotein-like
LOC100542038	-0.297801	1	-0.703345	0.00354747	-0.385053	0.611656	0.0217194	1	vacuolar protein sorting-associated protein 13D
LOC100542070	2.26833	1	0.104594	1	1.52228	0.71164	3.64874	0.0179812	alpha-1-antitrypsin-like
LOC100542113	0.558901	1	-0.235728	0.339064	-0.700879	0.002561	0.0992933	1	latent-transforming growth factor beta-binding protein 1
LOC100542161	0.0693004	1	0.336523	0.0187432	0.121145	0.941145	-0.144019	1	serine/arginine-rich splicing factor 7-like
LOC100542230	-0.234432	1	-0.671592	0.0482025	-0.393931	0.706479	0.0382111	1	E3 ubiquitin-protein ligase UBR3-like
LOC100542241	-0.278066	1	-0.545221	0.000106299	-0.259904	0.539489	0.00692877	1	CREB-binding protein-like
LOC100542279	-0.1331	1	-0.955285	0.0049969	-0.152435	1	0.685527	0.497234	thrombospondin type-1 domain-containing protein 7B-like
LOC100542299	-0.337365	1	-0.843185	0.000700759	-0.385474	0.59892	0.114513	1	minor histocompatibility protein HA-1-like
LOC100542320	0.238185	1	0.930709	0.00151478	0.302234	0.975541	-0.400295	0.853831	cellular nucleic acid-binding protein pseudogene
LOC100542349	-0.137484	1	-0.405528	0.0398985	-0.157825	0.969812	0.102359	1	cyclin-G-associated kinase-like
LOC100542364	-0.248625	1	-0.874168	0.00771888	-0.362078	0.5846	0.262439	1	DNA polymerase zeta catalytic subunit
LOC100542387	-0.222784	1	-0.888949	0.0402826	-0.655694	0.499053	0.0119855	1	tumor necrosis factor receptor type 1-associated DEATH domain protein-like
LOC100542393	-0.348627	1	-0.621489	0.022809	-0.201818	0.840194	0.07552	1	adenylate cyclase type 9-like
LOC100542537	0.37056	1	0.376205	0.0418388	-0.0275359	1	-0.0257065	1	coiled-coil domain-containing protein 173-like
LOC100542547	-0.441927	1	0.233127	0.465399	-1.50349	0.00271506	-2.1848	1.55498e-12	T-cell immunoglobulin and mucin domain-containing protein 4-like
LOC100542571	0.297765	1	-0.412614	0.150037	-1.6185	3.88867e-06	-0.911612	0.0458251	zinc finger protein OZF-like
LOC100542617	-0.252906	1	-0.951711	0.000124662	-0.446181	0.596973	0.25422	1	neuronal pentraxin receptor-like
LOC100542638	0.0673102	1	-0.66708	0.00218976	-0.489233	0.284873	0.249553	1	BCL-6 corepressor-like protein 1
LOC100542660	0.750361	1	-1.12553	0.854751	3.14133	0.000849456	5.04351	1.00608e-08	retinal dehydrogenase 1-like
LOC100542686	0.083967	1	0.322916	0.0440069	0.17383	0.833513	-0.0647819	1	protein-L-isoaspartate(D-aspartate) O-methyltransferase-like
LOC100542733	0.899996	1	0.104185	1	1.00263	0.229408	1.79618	0.0115651	pantetheinase-like
LOC100542849	-0.255185	1	-0.883225	0.0232285	-0.715062	0.211518	-0.0899971	1	TBC1 domain family member 5
LOC100542915	-0.28048	1	-0.512922	0.0304438	-0.122455	1	0.105631	1	integrator complex subunit 3-like
LOC100542970	0.298102	1	0.645961	0.0140683	0.833215	0.30564	0.489752	0.649407	annexin A1 isoform p37-like
LOC100542991	0.12294	1	0.387822	0.00160591	-0.0717835	1	-0.336511	0.337842	40S ribosomal protein S4-like
LOC100543055	-0.424486	1	-1.37604	0.0464519	0.0875812	1	1.07095	0.783597	low-density lipoprotein receptor-related protein 1B-like
LOC100543069	0.00747765	1	-0.206057	0.588154	-0.819897	0.013817	-0.601886	0.299931	atrial natriuretic peptide receptor 1-like
LOC100543103	0.03439	1	0.667325	0.00162469	0.733685	0.0732577	0.106243	1	quinone oxidoreductase-like protein 2
LOC100543118	-0.193784	1	-0.510918	0.00583875	0.899227	0.0346119	1.20365	0.177649	interferon-induced guanylate-binding protein 1-like
LOC100543119	0.0931274	1	0.417788	0.0386272	-0.0094473	1	-0.341431	0.935804	T-cell surface glycoprotein CD3 delta chain-like
LOC100543156	0.227638	1	-0.959716	1	3.7474	0.0125724	4.98938	0.00211598	solute carrier family 22 member 13-like
LOC100543159	0.102421	1	0.273352	0.0453277	0.0927523	1	-0.0762824	1	cytochrome P450 20A1
LOC100543336	-0.310925	1	0.486933	0.172423	0.818226	0.0378015	0.0261677	1	D(1) dopamine receptor-like
LOC100543342	-0.102277	1	-0.903697	0.00956097	0.632279	0.426435	1.43784	0.00495043	cell adhesion molecule 3-like
LOC100543530	-0.304458	1	-0.649079	0.0483035	-0.693332	0.162436	-0.340491	1	glypican-5-like
LOC100543562	-0.0911303	1	-1.38155	0.00403901	-0.762653	0.52778	0.531881	1	uncharacterized LOC100543562
LOC100543589	-0.251069	1	1.70819	0.000165128	1.94655	0.00137916	-0.00608127	1	60S ribosomal protein L17
LOC100543595	-0.173324	1	0.65663	0.140387	-0.579695	0.614687	-1.4053	0.0207681	histone H4
LOC100543617	0.190751	1	0.522957	2.49066e-05	0.13364	0.944956	-0.199948	0.883856	transaldolase-like
LOC100543636	1.95849	1	0.542961	0.150697	1.91121	0.123339	3.30039	0.000525526	ovoinhibitor
LOC100543749	0.0446613	1	-0.428788	0.458833	1.30351	0.203165	1.7962	4.31158e-06	osteocalcin-like
LOC100543796	0.157423	1	-0.404367	0.0411998	-0.196468	0.842487	0.368305	0.754462	uncharacterized LOC100543796
LOC100543818	-0.0841619	1	-0.767926	0.00354839	-0.717129	0.323941	-0.0349294	1	lethal(3)malignant brain tumor-like protein 3
LOC100543835	-0.215541	1	-0.781928	0.0393362	-0.50572	0.617862	0.0619367	1	transforming growth factor beta receptor type 3-like
LOC100543839	-0.440465	1	-1.09456	0.0394602	-0.647323	0.382074	0.020869	1	thrombospondin type-1 domain-containing protein 4
LOC100543851	0.0359635	1	-0.221212	0.930264	3.23231	3.34348e-18	3.49971	5.55952e-09	guanylin-like
LOC100544007	-0.523472	1	-0.854054	0.024093	-0.462498	0.627482	-0.12829	1	AP-4 complex subunit epsilon-1-like
LOC100544105	-0.175779	1	-0.501333	0.000762093	-0.317852	0.444157	0.00845562	1	WD repeat and SOCS box-containing protein 1
LOC100544124	-0.0112944	1	0.463582	0.0241999	0.250634	0.726971	-0.224235	1	uncharacterized LOC100544124
LOC100544170	-0.0231248	1	0.734322	0.00496054	1.09246	0.000163608	0.336238	1	uncharacterized LOC100544170
LOC100544252	-0.247419	1	-0.468621	0.00669948	-0.514763	0.0848029	-0.28751	0.798642	protocadherin gamma-C5-like
LOC100544253	-0.194858	1	0.244203	0.290102	1.89321	0.0203937	1.43997	0.157096	E3 ubiquitin/ISG15 ligase TRIM25-like
LOC100544286	0.0345407	1	0.216015	0.655385	-0.966084	0.111579	-1.14152	0.0321877	solute carrier family 2, facilitated glucose transporter member 9-like
LOC100544288	1.27992	1	-0.14419	1	0.692118	0.940208	2.14205	0.0330445	von Willebrand factor D and EGF domain-containing protein-like
LOC100544391	1.24312	1	-1.89105	0.0204237	-1.50758	0.266413	1.59084	0.563333	keratin, type II cytoskeletal 73-like
LOC100544421	-0.145	1	-0.750532	0.00611906	-0.415046	0.557843	0.189528	1	zinc finger protein 84-like
LOC100544448	1.77363	1	-0.371718	0.715965	1.48638	0.0850139	3.61255	1.68918e-05	cytochrome P450 2C9-like
LOC100544459	-0.246987	1	-0.761863	0.00322296	-0.328885	0.81715	0.184265	1	SLIT-ROBO Rho GTPase-activating protein 3
LOC100544471	-0.0818862	1	-0.270363	0.0353263	-0.197893	0.675984	-0.0083067	1	nipped-B-like protein
LOC100544502	0.047743	1	0.328748	0.00511234	0.101911	0.981429	-0.179101	0.956536	nuclear cap-binding protein subunit 2
LOC100544511	0.29788	1	0.656894	1.02122e-05	0.325229	0.599072	-0.0305127	1	selenoprotein K
LOC100544555	1.44119	1	0.833609	0.356284	2.7835	0.0327571	3.39329	0.0137028	alpha-1-antiproteinase 2-like
LOC100544568	-0.229959	1	-0.587524	0.0135514	-0.436515	0.451661	-0.0770793	1	protocadherin gamma-C3-like
LOC100544577	-0.356105	1	-0.859437	8.05462e-06	-0.300502	0.737034	0.202552	1	arginine-glutamic acid dipeptide repeats protein-like
LOC100544620	0.135617	1	0.377769	0.000567769	0.227088	0.612845	-0.0120033	1	septin-2
LOC100544640	0.675258	1	0.561729	0.00471425	1.86451	0.0100648	1.97395	0.00250482	protein MRP-126
LOC100544649	0.0959375	1	0.337774	0.0296923	0.058006	1	-0.183569	0.966224	inorganic pyrophosphatase-like
LOC100544708	-0.0302853	1	0.358647	0.0151302	0.234833	0.652348	-0.154755	1	alcohol dehydrogenase class-3
LOC100544713	1.95184	1	0.347137	0.827786	1.79399	0.322645	3.40513	0.00202804	alpha-1-antitrypsin-like
LOC100544806	-0.0674657	1	0.848164	0.00362443	0.762753	0.273811	-0.141289	1	16 kDa beta-galactoside-binding lectin
LOC100544818	-0.374031	1	0.213115	0.637234	1.33177	3.60003e-07	0.758076	0.517239	disks large homolog 3
LOC100544832	-0.38933	1	-0.934869	0.00912497	-0.265303	0.969511	0.275815	1	acetyl-CoA carboxylase
LOC100544929	0.657269	1	0.903284	0.000504658	2.03731	0.0164873	1.79094	0.000255449	extracellular fatty acid-binding protein
LOC100545069	-0.167287	1	-0.516279	0.0120619	-0.317202	0.681362	0.027135	1	disintegrin and metalloproteinase domain-containing protein 10-like
LOC100545080	0.286737	1	0.597282	0.003729	0.385943	0.600506	0.0786911	1	lipocalin-like
LOC100545163	1.50598	1	0.198202	0.937057	1.13349	0.138692	2.42197	0.00184194	alcohol dehydrogenase 1
LOC100545183	-0.392263	1	-1.92142	0.0118194	0.366308	0.955414	1.90806	0.0807093	glutamate receptor 1
LOC100545203	-0.124179	1	-0.734246	0.0382938	-0.381319	0.503364	0.230396	1	neurexin-1a-like
LOC100545217	0.137178	1	0.468246	0.00144912	0.246443	0.653281	-0.0843852	1	BRCA2 and CDKN1A-interacting protein-like
LOC100545241	-0.316531	1	-0.865467	0.00136837	-0.449136	0.504457	0.103906	1	nuclear factor erythroid 2-related factor 1 pseudogene
LOC100545251	0.989271	1	0.51083	1	3.21753	0.00158423	3.69418	1.24686e-06	sulfotransferase 1C1-like
LOC100545269	-0.590219	1	-0.811082	0.00471425	-0.467773	0.834549	-0.254642	1	macrophage mannose receptor 1-like
LOC100545322	1.06845	1	-0.239223	0.819548	0.219313	1	1.53178	0.0126315	keratin, type II cytoskeletal cochleal
LOC100545338	-0.377963	1	-0.835678	0.309967	1.50071	0.0240466	1.97146	0.0272	uncharacterized LOC100545338
LOC100545343	-0.24744	1	-0.670744	0.00353621	-0.157851	1	0.261218	1	serine/threonine-protein kinase TAO3
LOC100545362	2.55084	1	1.08272	0.27411	3.26531	0.0110179	4.67231	0.000458093	uncharacterized LOC100545362
LOC100545397	-0.0909174	1	-1.04262	0.0136831	-0.454144	0.78284	0.504108	0.952907	autophagy-related protein 9A-like
LOC100545410	-0.36975	1	-0.742878	0.0154299	-0.251944	0.75176	0.126902	1	rho GTPase-activating protein 42
LOC100545434	0.0401697	1	0.320226	0.0244094	0.221514	0.738111	-0.0595291	1	ras-related GTP-binding protein A
LOC100545469	2.22864	1	0.475794	0.874092	1.83623	0.573509	3.57332	0.00764053	sulfotransferase 6B1-like
LOC100545477	0.233	1	0.498131	1.10272e-05	0.306522	0.333172	0.0414317	1	histone H2A.Z
LOC100545668	0.0492517	1	0.321888	0.0172446	-0.249003	0.647224	-0.522532	0.00866798	aldose reductase-like
LOC100545675	0.125293	1	0.328015	0.0241984	0.19943	0.734441	-0.00456908	1	tyrosine-protein phosphatase non-receptor type 2-like
LOC100545683	1.14788	1	-0.142241	1	1.56539	0.126681	2.85431	3.35913e-05	cytochrome P450 2H1-like
LOC100545745	0.113332	1	0.445773	0.00224806	0.13336	0.884515	-0.197761	0.966224	cytochrome c oxidase subunit 5A, mitochondrial
LOC100545820	-0.357405	1	-0.521584	0.0450593	-0.19895	0.909346	-0.0327555	1	host cell factor 2-like
LOC100545821	-0.0165876	1	0.477044	0.00607349	0.305997	0.50906	-0.184878	1	aldose reductase-like
LOC100545856	-0.490182	1	-1.09195	0.0297299	-0.582706	0.537065	0.0278563	1	dmX-like protein 1
LOC100545877	-0.348613	1	-0.866316	0.00956097	-0.438315	0.745801	0.0796665	1	ectonucleotide pyrophosphatase/phosphodiesterase family member 6-like
LOC100545893	-0.199597	1	0.519741	0.00363513	0.696864	0.0958435	-0.00941546	1	ras-like protein family member 11A-like
LOC100545947	0.168226	1	-0.665851	0.0239095	-0.427795	0.599072	0.402606	0.950678	UDP-glucose:glycoprotein glucosyltransferase 1
LOC100545957	0.621934	0.74431	0.390205	0.0051106	-0.385595	0.183233	-0.154485	1	uncharacterized LOC100545957
LOC100545963	-0.221967	1	-0.710127	0.00871489	-0.307126	0.69957	0.180197	1	ubiquitin conjugation factor E4 B
LOC100545973	-0.0420091	1	0.701833	8.20974e-05	0.700155	0.0431974	-0.0440813	1	aldose reductase-like
LOC100546043	1.29226	1	-1.13625	0.0938428	-2.94366	0.0018251	-0.50628	1	sodium channel protein type 1 subunit alpha-like
LOC100546134	-0.000611218	1	-0.777102	0.0235185	-0.494571	0.581826	0.27835	1	serine/threonine-protein kinase D3-like
LOC100546173	0.128502	1	0.739878	4.80869e-07	0.481477	0.231644	-0.129265	1	cytochrome c oxidase copper chaperone
LOC100546203	0.123999	1	0.554053	0.00564894	0.465203	0.19035	0.03386	1	DNA-directed RNA polymerases I and III subunit RPAC2-like
LOC100546220	-0.704491	1	-0.297626	1	2.25832	0.00345526	1.84769	0.1339	gastricsin-like
LOC100546242	1.13374	1	0.257637	0.400203	0.881017	0.182575	1.747	0.000797639	heterochromatin-associated protein MENT
LOC100546312	-0.231954	1	-1.14471	3.29085e-05	-0.483257	0.590592	0.434991	0.830341	protein Jade-2-like
LOC100546322	1.35568	1	0.592555	0.285639	2.67095	0.0449124	3.41745	0.00266844	hemopexin-like
LOC100546323	-0.086992	1	-0.339723	0.00901658	-0.0939398	1	0.158592	1	bromodomain containing 2
LOC100546330	-0.160003	1	-0.0466652	1	-0.585037	0.0193656	-0.697517	0.0141144	multidrug resistance-associated protein 1-like
LOC100546347	-0.600436	1	-1.52126	0.0276701	-0.64017	0.838485	0.29176	1	RNA-binding protein Nova-1-like
LOC100546426	1.02682	1	-0.310956	0.809475	1.22277	0.0603886	2.5761	0.000750183	fibrinogen-like protein A
LOC100546435	-0.258689	1	-0.973685	5.56885e-09	-0.430913	0.184978	0.285427	0.902761	low-density lipoprotein receptor-related protein 1-like
LOC100546474	-0.0220938	1	-0.514214	0.0367655	-0.43457	0.399644	0.0614893	1	general transcription factor IIH subunit 2
LOC100546539	0.123653	1	0.568239	6.41679e-09	0.498418	0.366783	0.061933	1	aldose reductase-related protein 2-like
LOC100546553	0.134981	1	0.343871	0.00546225	0.311156	0.613742	0.0994467	1	transforming acidic coiled-coil-containing protein 3-like
LOC100546575	0.894333	1	0.130456	1	1.90264	0.0126482	2.66632	0.00362599	angiopoietin-related protein 1-like
LOC100546622	0.038215	1	0.340455	0.0138809	0.139505	0.882565	-0.162003	1	survival of motor neuron protein-like
LOC100546675	0.469691	1	1.53935	0.0204384	-0.574146	0.418066	-1.6529	0.056361	bactericidal permeability-increasing protein-like
LOC100546734	0.948842	1	-0.248167	1	2.57323	0.0689674	3.77665	0.00379168	transmembrane protein 45B-like
LOC100546777	-0.0225047	1	0.539367	0.0348581	0.165303	0.984225	-0.395814	0.789975	methylcrotonoyl-CoA carboxylase beta chain, mitochondrial-like
LOC100546792	-0.290499	1	-0.934624	0.032735	-0.292569	0.944956	0.361226	1	sine oculis-binding protein homolog
LOC100546802	0.269966	1	0.552733	0.00466055	0.697636	0.0144032	0.421066	0.61324	potassium channel subfamily K member 16-like
LOC100546824	0.163058	1	0.497974	0.0337035	0.464608	0.392578	0.129866	1	uncharacterized LOC100546824
LOC100546874	-0.0287365	1	-0.710794	0.960628	2.34903	0.0663602	3.02474	0.00626496	cytochrome P450 2W1-like
LOC100546893	-0.195096	1	-0.554739	0.0160802	-0.209334	0.897605	0.150638	1	TSC22 domain family protein 1-like
LOC100547042	-0.330948	1	-0.75912	0.0225245	-0.316403	0.818288	0.109224	1	probable global transcription activator SNF2L2
LOC100547060	2.29785	1	0.986261	0.381738	2.49341	0.271647	3.76118	0.0135891	ribonuclease CL2
LOC100547098	0.304517	1	0.486067	0.000143329	0.0410414	1	-0.140925	1	ES1 protein homolog, mitochondrial-like
LOC100547196	-0.283127	1	-0.493694	0.0446283	-0.297291	0.75759	-0.0891352	1	probable global transcription activator SNF2L2
LOC100547218	-0.0496286	1	-0.346276	0.0313109	-0.286703	0.512504	0.0146995	1	uncharacterized LOC100547218
LOC100547252	0.160977	1	0.995208	0.00274031	0.913236	0.0617525	0.0845024	1	hemoglobin subunit beta
LOC100547297	-0.320366	1	-0.755806	1.2287e-05	-0.564812	0.110551	-0.126816	1	MAP kinase-interacting serine/threonine-protein kinase 2-like
LOC100547348	-0.157953	1	-0.473931	0.00264484	-0.257295	0.664391	0.0562185	1	probable global transcription activator SNF2L2
LOC100547350	0.25942	1	0.405924	0.0437936	0.017351	1	-0.126202	1	GTPase HRas pseudogene
LOC100547354	0.224801	1	0.48846	7.13794e-05	0.314098	0.410817	0.0517069	1	uncharacterized LOC100547354
LOC100547403	0.147067	1	-0.284516	0.452411	-1.02635	0.0107382	-0.593993	0.378683	NACHT, LRR and PYD domains-containing protein 1-like
LOC100547404	0.561993	1	0.757557	0.0398515	0.229727	0.994934	0.0415756	1	hemoglobin subunit beta-like
LOC100547415	0.401448	1	-0.982319	0.018715	-0.179066	1	1.21089	0.0867248	MAX gene-associated protein
LOC100547485	-0.164799	1	-0.787859	0.00686779	-0.684084	0.216635	-0.0653884	1	E3 ubiquitin-protein ligase NEDD4
LOC100547495	-0.302064	1	-0.743317	0.00168109	-0.376112	0.495323	0.0636568	1	nuclear envelope pore membrane protein POM 121-like
LOC100547530	0.142305	1	0.4746	3.98823e-05	0.307005	0.319091	-0.0253013	1	15 kDa selenoprotein
LOC100547627	0.219012	1	0.282962	0.468674	1.29552	0.0160875	1.23658	0.00365369	sulfotransferase family cytosolic 1B member 1
LOC100547657	-0.140035	1	-1.23484	7.77185e-05	-1.14665	0.151673	-0.0519883	1	cadherin EGF LAG seven-pass G-type receptor 2
LOC100547676	-0.269095	1	-0.444353	0.0191507	-0.0721102	1	0.0995433	1	rho-related GTP-binding protein RhoG-like
LOC100547689	0.3006	1	-0.82902	0.0944535	2.16872	1.88069e-10	3.31367	5.62666e-09	zonadhesin-like
LOC100547719	-0.0559481	1	-1.24184	0.0146578	-0.591423	0.639269	0.615386	0.971155	unconventional myosin-VI-like
LOC100547732	-0.0219325	1	0.286484	0.0132728	0.223652	0.610923	-0.0846762	1	MOB-like protein phocein
LOC100547883	-0.137752	1	-0.328167	0.0278041	-0.137273	0.919698	0.0541882	1	SWI/SNF complex subunit SMARCC1-like
LOC100547885	1.07261	1	-0.307274	0.891944	1.74072	0.00119204	3.09483	4.31158e-06	UDP-glucuronosyltransferase 1-1-like
LOC100547916	-0.166982	1	-0.708142	0.000610539	-0.211901	0.838485	0.328469	0.894888	alpha-actinin-4
LOC100548001	-0.367431	1	-0.742049	0.00989381	-0.788498	0.320219	-0.406219	1	monocyte differentiation antigen CD14-like
LOC100548015	-0.586612	1	-0.842838	0.0097552	-0.275174	0.948969	-0.0222596	1	zinc finger protein ubi-d4-like
LOC100548043	-0.324072	1	-0.572289	0.0232627	-0.651257	0.216496	-0.406935	0.771607	vascular endothelial growth factor receptor kdr-like
LOC100548072	-0.179753	1	0.294491	0.109934	0.726446	0.0266788	0.245335	1	transmembrane protein 110-like
LOC100548086	0.108579	1	0.448463	0.0293887	0.000837301	1	-0.334263	0.81911	caltractin
LOC100548098	0.284035	1	0.687019	3.65671e-10	0.406155	0.110551	0.00421056	1	cytochrome b-c1 complex subunit 6, mitochondrial
LOC100548148	0.794226	1	0	1	3.80574	0.349477	4.73993	0.0392961	IgGFc-binding protein-like
LOC100548193	-0.0433485	1	-0.578523	0.0242226	-0.26282	0.698903	0.275901	1	RNA-binding motif, single-stranded-interacting protein 1-like
LOC100548218	-0.15332	1	-1.27954	0.039675	-0.164067	1	0.975589	0.68975	nuclear receptor ROR-beta-like
LOC100548226	-0.233556	1	-0.957227	0.0195817	-0.649844	0.424666	0.0770891	1	protein-methionine sulfoxide oxidase MICAL3
LOC100548251	0.0803105	1	0.281789	0.0252065	0.121128	0.925247	-0.0800142	1	cytochrome b5 type B
LOC100548279	2.39835	1	-0.150289	1	0.983522	0.889504	3.51937	0.0208804	cytochrome P450 2K4-like
LOC100548286	0.150776	1	0.273491	0.0176555	0.23794	0.573824	0.116521	1	nucleobindin-2-like
LOC100548306	0.300884	1	0.668589	3.69724e-05	0.358778	0.253726	-0.00751644	1	cytochrome b-c1 complex subunit 8
LOC100548330	0.245216	1	0.64308	1.28197e-06	0.299508	0.385237	-0.098383	1	cytochrome c oxidase subunit 7A2, mitochondrial
LOC100548331	-0.00476478	1	0.269926	0.0141344	0.0900095	1	-0.185279	0.867547	14-3-3 protein theta
LOC100548468	-0.226803	1	-0.921966	3.36722e-06	-0.661956	0.123339	0.0331921	1	ETS translocation variant 3-like
LOC100548534	1.7704	1	0.593719	0.255551	1.63499	0.328369	2.80665	0.0346788	uncharacterized LOC100548534
LOC100548654	-0.0635917	1	0.757421	0.00642819	0.736908	0.293987	-0.0795929	1	14 kDa phosphohistidine phosphatase-like
LOC100548678	-0.117738	1	-0.513463	0.0221834	-0.307402	0.655089	0.0894426	1	ubiquitin-associated protein 2-like
LOC100548708	1.0389	1	0.0298716	1	2.674	3.05162e-14	3.67487	3.09165e-09	epithelial chloride channel protein-like
LOC100548711	0.0305673	1	0.359977	0.00199795	0.274996	0.444577	-0.055119	1	selenoprotein T
LOC100548792	-0.110039	1	-1.49414	1.36135e-07	-0.894842	0.0534658	0.497776	0.800189	collagen alpha-1(XII) chain-like
LOC100548827	0.304516	1	0.344452	0.00254129	-0.0106446	1	-0.0486962	1	tubulin alpha-8 chain
LOC100548902	-0.170328	1	-0.766187	0.0270822	-0.411593	0.598694	0.181293	1	cytoskeleton-associated protein 5
LOC100548914	-0.0919708	1	-0.590162	0.0268525	-0.469885	0.537065	0.0270796	1	adenylate cyclase type 7
LOC100548938	-0.12831	1	-0.542316	0.0106597	-0.272244	0.75431	0.150228	1	atrophin-1-like
LOC100549016	1.14646	1	-0.732518	0.290773	-0.058021	1	1.82199	0.00415547	coagulation factor IX-like
LOC100549029	-0.176854	1	-0.137393	1	3.6748	0.0266788	3.6105	1.53864e-10	ras-related protein Rab-39B-like
LOC100549073	0.1842	1	0.855057	6.69912e-07	0.59108	0.0525077	-0.0782664	1	uncharacterized LOC100549073
LOC100549086	0.0968509	1	0.394404	0.0492501	0.198774	0.865281	-0.0993383	1	molybdopterin synthase catalytic subunit-like
LOC100549107	0.159499	1	0.725301	4.80238e-12	0.265339	0.477423	-0.298954	0.518716	cytochrome c oxidase subunit 6C
LOC100549141	0.0436422	1	0.069166	1	0.942021	0.0501119	0.920914	0.0489222	heat shock protein beta-11-like
LOC100549281	0.369995	1	0.463731	0.029467	0.243806	0.835405	0.149262	1	7,8-dihydro-8-oxoguanine triphosphatase-like
LOC100549283	0.76597	1	0.278449	0.7966	1.8239	0.142866	2.31934	0.000120349	titin-like
LOC100549299	-0.148576	1	-0.621823	0.0273786	-0.24	0.91838	0.240918	1	protein FAM46A pseudogene
LOC100549312	1.22856	1	-0.261485	1	0.932048	0.618502	2.4146	0.000220296	UDP-glucuronosyltransferase 2C1-like
LOC100549337	0.0190427	1	-1.00308	0.00012374	-0.352481	0.616826	0.670945	0.461601	uncharacterized LOC100549337
LOC100549340	0.425123	1	1.52871	0.133251	2.52287	0.0153805	1.41005	0.00863453	uncharacterized LOC100549340
LOC100549359	0.00567521	1	0.565513	0.012328	0.212925	0.893471	-0.346404	0.8164	ellis-van Creveld syndrome protein
LOC100549453	2.00618	1	0.50154	0.766101	1.59787	0.58508	3.14182	0.00837989	coagulation factor X-like
LOC100549678	0.218111	1	0.32859	0.0954883	-0.768024	0.0264491	-0.88526	0.0227209	adrenodoxin-like
LOC100549696	-0.751114	1	0.575209	0.28922	1.57289	0.0300741	0.2558	1	peroxidasin homolog
LOC100549733	0.0600325	1	-0.586501	0.00353621	-0.637932	0.0570276	0.0105437	1	microtubule-associated serine/threonine-protein kinase 2
LOC100549795	-0.271058	1	-1.44839	0.0182781	-0.143055	1	1.03321	0.302934	msx2-interacting protein-like
LOC100549801	0.113933	1	0.40052	0.00735869	0.264923	0.476031	-0.0204592	1	cytochrome b-c1 complex subunit 10
LOC100549822	0.08817	1	0.267386	0.0376335	0.182336	0.800913	0.00228802	1	epididymis-specific alpha-mannosidase
LOC100549851	-0.46845	1	-1.09014	0.0169638	-0.00845213	1	0.609955	0.861214	eukaryotic translation initiation factor 4 gamma 3-like
LOC100549854	0.0393712	1	0.272194	0.0252979	0.238825	0.556587	0.00476335	1	superkiller viralicidic activity 2-like 2
LOC100549869	0.320415	1	0.213584	0.832851	1.39142	0.000810007	1.49671	1.038e-05	p53 apoptosis effector related to PMP-22-like
LOC100549893	0.111559	1	0.328185	0.00224117	0.0533809	1	-0.163114	0.974272	cytochrome b-c1 complex subunit 1, mitochondrial
LOC100549896	-0.337663	1	0.408395	0.780419	2.08615	0.00348815	1.32459	0.221525	vacuolar protein sorting-associated protein 29-like
LOC100549920	-0.411288	1	-1.07792	0.000981151	-0.726081	0.438743	-0.0591786	1	protein FAM184A-like
LOC100549995	-0.228578	1	0.481243	0.582399	-1.09111	0.181221	-1.80829	0.0295749	neuropeptide Y receptor type 2-like
LOC100550050	0.436126	1	-0.0271127	1	-1.4766	0.0342366	-1.01555	0.255476	uncharacterized LOC100550050
LOC100550062	0.111193	1	0.186325	0.862634	1.46372	0.124916	1.39178	0.0353033	uncharacterized LOC100550062
LOC100550063	-0.153928	1	-0.918395	3.67703e-05	-0.290345	0.800781	0.470995	0.681325	maestro heat-like repeat-containing protein family member 1
LOC100550119	-0.265825	1	-0.621775	0.0292514	-0.274428	0.648522	0.0794234	1	E3 ubiquitin-protein ligase HERC2
LOC100550137	0.491534	1	-0.337914	0.465919	-1.80467	1.06898e-06	-0.978882	0.118478	glycerol-3-phosphate dehydrogenase [NAD(+)], cytoplasmic-like
LOC100550153	0.141587	1	0.605041	0.000134798	0.266199	0.550323	-0.196671	0.961178	polyubiquitin-B
LOC100550216	0.648624	1	-0.457784	0.34099	0.668194	0.436672	1.76424	0.0497403	versican core protein-like
LOC100550265	-0.0508913	1	0.541517	0.00630898	0.488002	0.233533	-0.107623	1	uncharacterized LOC100550265
LOC100550279	3.30072	5.53035e-05	1.62271	0.194897	1.09253	0.88137	2.76753	4.20094e-05	fatty acid-binding protein, adipocyte-like
LOC100550280	0.191507	1	-0.80525	0.0066426	-0.944751	0.173739	0.0527969	1	low-density lipoprotein receptor-related protein 2-like
LOC100550423	-0.0137756	1	0.409484	0.0216617	0.17621	0.849244	-0.250052	0.888847	acylglycerol kinase, mitochondrial-like
LOC100550425	0.151216	1	0.43379	0.0903673	0.928122	0.00867167	0.637557	0.373271	uncharacterized LOC100550425
LOC100550505	-0.506832	1	-1.0363	0.000762351	-0.016192	1	0.520718	0.786846	rho guanine nucleotide exchange factor 40-like
LOC100550520	-0.20377	1	-0.329101	0.0304553	0.0308386	1	0.151794	1	transitional endoplasmic reticulum ATPase-like
LOC100550526	0.764525	1	0.498065	0.533294	0.944849	0.256017	1.21193	0.0232358	poly(U)-specific endoribonuclease-like
LOC100550532	0.285364	1	0.526813	0.000313117	0.165883	0.879086	-0.0769498	1	baculoviral IAP repeat-containing protein 5-like
LOC100550605	-0.218309	1	-0.48869	0.0136245	-0.190023	0.937576	0.0831482	1	tumor suppressor p53-binding protein 1
LOC100550622	-0.51363	1	-1.89694	0.000121914	-0.631935	0.332386	0.755728	0.894278	microtubule-actin cross-linking factor 1, isoforms 1/2/3/5
LOC100550649	-0.140182	1	-0.474114	0.0119538	-0.156598	0.969426	0.174424	1	transcription factor Sp3
LOC100550794	-0.0730425	1	0.506783	0.00154179	0.485299	0.126681	-0.0966926	1	transmembrane protein 14C-like
LOC100550801	-0.102331	1	0.346682	0.0118001	0.285728	0.41448	-0.161531	1	GTP-binding protein 10-like
LOC100550906	0.245797	1	0.338444	0.00633853	0.0334757	1	-0.0594604	1	putative methyltransferase DDB_G0268948
LOC100550948	-0.124747	1	0.511398	0.0892733	4.49454	0.00127401	3.83547	0.0105527	interferon alpha-inducible protein 27-like protein 2B
LOC100550986	-0.179373	1	-0.888955	0.0313109	-0.244524	0.993555	0.466763	0.965642	microtubule-associated protein 4-like
LOC100551007	3.46616	0.488889	-0.840488	0.386038	0.310331	1	4.63961	0.0066049	pulmonary surfactant-associated protein A-like
LOC100551049	-0.889353	1	0.650778	0.252414	0.243595	1	-1.30775	0.043988	uncharacterized LOC100551049
LOC100551066	-0.239069	1	-0.5374	0.0377078	-0.088632	1	0.214271	1	furin-like
LOC100551088	-0.236571	1	-0.185551	0.651869	0.954287	0.0640885	0.91105	0.013197	actin, gamma-enteric smooth muscle
LOC100551117	-0.0205599	1	-0.449722	0.00281792	-0.252441	0.686362	0.184779	1	ankyrin repeat domain-containing protein 13D-like
LOC100551190	-0.12883	1	-0.540442	0.0587517	0.762869	0.0581793	1.1674	0.0353435	glioma pathogenesis-related protein 1-like
LOC100551216	0.361368	1	0.632325	0.0929899	5.64341	0.000849456	5.34663	0.00271322	interferon-induced protein with tetratricopeptide repeats 5-like
LOC100551225	0.524552	1	0.481402	0.00165462	0.014636	1	0.0583928	1	deoxycytidine kinase-like
LOC100551229	-0.335248	1	-0.679736	0.00176473	0.0111302	1	0.353491	0.575009	tubulin beta chain-like
LOC100551284	-0.0955121	1	-0.49915	0.0190873	-0.145571	1	0.255269	1	receptor-type tyrosine-protein phosphatase F-like
LOC100551292	-0.203959	1	-0.379675	0.0293887	-0.241671	0.713427	-0.067185	1	arginine and glutamate-rich protein 1
LOC100551296	0.208224	1	0.325775	0.0346877	0.372775	0.332386	0.254305	0.723835	cystatin
LOC100551338	0.0720441	1	0.339466	0.032656	0.105127	1	-0.162464	1	cathepsin L1-like
LOC100551463	-0.354966	1	-0.792447	0.042581	-0.638569	0.421693	-0.203355	1	MAP kinase-activating death domain protein-like
LOC104909205	-0.175486	1	-0.335422	0.0444149	-0.193573	0.923918	-0.0373162	1	switch-associated protein 70
LOC104909215	0.990385	1	-1.22406	0.134032	-0.100068	1	2.141	0.0153804	coagulation factor VII-like
LOC104909238	-0.36405	1	0.427871	0.0515326	0.91632	0.0185693	0.127188	1	uncharacterized LOC104909238
LOC104909264	-0.588908	1	-1.05812	0.0302958	-0.0293904	1	0.437882	1	multidrug resistance-associated protein 4-like
LOC104909266	-0.37175	1	-0.628577	0.00759412	-0.272863	0.977491	-0.00753827	1	uncharacterized LOC104909266
LOC104909309	0.132903	1	-0.708763	0.00330785	-0.578104	0.154395	0.264993	1	kinesin-like protein KIF27
LOC104909314	-0.111704	1	-0.666114	0.0256303	-0.32518	0.80871	0.225125	1	DENN domain-containing protein 1A-like
LOC104909322	-0.297588	1	-0.814533	0.000480207	-0.421618	0.778039	0.102416	1	elastin-like
LOC104909369	0.108956	1	0.417629	0.0170097	0.0656879	1	-0.241437	0.910348	uncharacterized LOC104909369
LOC104909392	-0.0411942	1	0.906012	0.055054	1.26356	0.0398798	0.323053	1	glycerophosphodiester phosphodiesterase domain-containing protein 4-like
LOC104909434	0.999596	1	-0.306293	0.721614	0.573413	0.768698	1.86516	0.00386612	NAD(P)(+)--arginine ADP-ribosyltransferase 2-like
LOC104909465	-0.494544	1	-2.15087	0.0443077	-0.121266	1	1.54242	0.803278	uncharacterized LOC104909465
LOC104909491	-0.0706573	1	-0.697729	0.0191778	-0.278953	0.850918	0.344487	1	exportin-1-like
LOC104909504	0.366472	1	0.828229	0.04476	0.444139	0.824051	-0.0172167	1	uncharacterized LOC104909504
LOC104909517	0.053241	1	0.466597	0.021592	0.721459	0.00935842	0.312856	0.7795	uncharacterized LOC104909517
LOC104909587	0.382392	1	-0.6305	0.00508081	0.129507	1	1.14463	0.000783386	uncharacterized LOC104909587
LOC104909625	-0.42251	1	-0.877047	0.00870962	-0.615182	0.404187	-0.143662	1	cysteine-rich motor neuron 1 protein-like
LOC104909631	-0.108918	1	-0.460745	0.0242226	-0.210279	0.77805	0.140823	1	baculoviral IAP repeat-containing protein 6-like
LOC104909633	0.0433386	1	0.521691	0.014276	0.258678	0.690822	-0.215695	1	tetratricopeptide repeat protein 27-like
LOC104909635	0.635067	1	-0.986578	0.00353621	-1.22013	0.0135481	0.40231	1	latent-transforming growth factor beta-binding protein 1-like
LOC104909644	-0.45911	1	-0.711295	0.00378845	0.136376	1	0.39627	0.866591	spectrin beta chain, non-erythrocytic 5-like
LOC104909671	-0.247327	1	0.141847	0.643789	1.3993	0.0398863	0.998004	0.455372	interferon-induced, double-stranded RNA-activated protein kinase-like
LOC104909688	0.102756	1	0.405773	0.0408614	0.254109	0.74723	-0.0502425	1	cytochrome c oxidase assembly factor 6 homolog
LOC104909725	-0.194625	1	-0.596168	0.355753	1.08242	0.22456	1.49713	0.0207609	uncharacterized LOC104909725
LOC104909726	0.1778	1	0.455982	0.00450942	0.55916	0.228634	0.278089	0.964246	uncharacterized LOC104909726
LOC104909730	-0.328831	1	-0.496273	0.0340765	-0.0431613	1	0.125233	1	mitogen-activated protein kinase kinase kinase 5-like
LOC104909765	-1.37652	1	-0.240477	1	3.18618	0.00805687	2.08605	0.672233	uncharacterized LOC104909765
LOC104909779	-0.228871	1	-0.71093	0.0106448	-0.542958	0.312555	-0.0596233	1	uncharacterized LOC104909779
LOC104909799	-0.485273	1	0.587512	0.0278041	0.682992	0.31564	-0.372233	0.908151	eyes absent homolog 4-like
LOC104909834	0.105433	1	0.318134	0.0446603	0.0413891	1	-0.169411	1	pre-mRNA-processing factor 17-like
LOC104909838	1.62453	1	0.621206	0.647237	1.61405	0.417871	2.58787	0.0330365	sodium-coupled neutral amino acid transporter 4-like
LOC104909840	-0.295886	1	-1.09722	0.0484937	-0.572925	0.759816	0.240983	1	laminin subunit alpha-4-like
LOC104909856	0.44133	1	0.695657	0.0404339	0.640398	0.459133	0.389056	0.901524	uncharacterized LOC104909856
LOC104909858	0.499158	1	0.658786	0.00656662	0.102253	1	-0.0583406	1	reticulon-4-interacting protein 1, mitochondrial-like
LOC104909875	0.0334492	1	0.446391	0.0080547	0.351271	0.544034	-0.0618272	1	activating signal cointegrator 1 complex subunit 3-like
LOC104909920	0.309652	1	1.26586	2.71544e-20	0.799075	0.00417097	-0.156804	1	collagen alpha-1(XII) chain-like
LOC104909947	-0.543566	1	-1.10604	0.0393362	-0.356811	0.907507	0.210236	1	dystonin-like
LOC104909964	-0.0685527	1	-1.06827	0.0026306	-0.355115	0.815514	0.652526	0.628318	dystonin-like
LOC104909998	-0.271916	1	-0.875805	0.0404114	-0.452398	0.852489	0.146302	1	kinase D-interacting substrate of 220 kDa-like
LOC104910037	-0.345781	1	-0.548239	0.0168578	-0.200089	0.946636	-0.0032184	1	ribosome biogenesis protein bop1-like
LOC104910043	0.0125982	1	0.565922	3.35265e-05	0.315494	0.398098	-0.235983	0.774342	cell division cycle 5-like protein
LOC104910050	1.94524	1	0.54837	0.400164	2.38727	0.0811416	3.74759	0.0018137	uncharacterized LOC104910050
LOC104910075	0.0683415	1	0.439434	0.032735	0.0613787	1	-0.303399	0.829093	checkpoint protein HUS1-like
LOC104910076	0.292382	1	0.520501	0.0301601	0.196875	0.944956	-0.0265313	1	little elongation complex subunit 1-like
LOC104910106	-0.00986074	1	0.361405	0.014276	0.299941	0.529113	-0.0741759	1	uncharacterized LOC104910106
LOC104910113	0.954872	1	2.21784	0.0230962	1.56182	0.805868	0.320075	1	uncharacterized LOC104910113
LOC104910125	0.149326	1	-0.982742	0.317479	1.04159	0.78426	2.19726	0.00759387	uncharacterized LOC104910125
LOC104910134	0.99914	1	-0.15234	0.939852	-1.76708	0.00106729	-0.602697	0.814544	uncharacterized LOC104910134
LOC104910147	-1.09397	0.315761	-0.165844	0.721614	0.0468399	1	-0.879774	0.0454628	uncharacterized LOC104910147
LOC104910166	-3.89675	0.0448756	-0.969537	1	4.44857	0.00121773	1.58028	1	uncharacterized LOC104910166
LOC104910223	0.0152876	1	-0.673179	0.0130254	-0.408808	0.762502	0.274905	1	protein FAM65B-like
LOC104910249	0.113022	1	0.589262	7.00326e-05	0.298877	0.598694	-0.176497	1	uncharacterized LOC104910249
LOC104910260	0.100196	1	0.790133	0.003729	0.513199	0.550914	-0.174204	1	uncharacterized LOC104910260
LOC104910270	-0.762786	1	1.1206	0.386605	2.58547	0.0131599	0.695163	1	uncharacterized LOC104910270
LOC104910277	-0.0173212	1	-0.791983	0.00304641	-0.276068	0.850291	0.497296	0.895978	structural maintenance of chromosomes flexible hinge domain-containing protein 1-like
LOC104910321	-2.16267	0.891577	-0.475925	0.655823	-0.909887	0.498738	-2.61322	0.00495043	uncharacterized LOC104910321
LOC104910329	1.93912	1	0.231064	0.996671	1.76326	0.28134	3.46369	0.00239577	uncharacterized LOC104910329
LOC104910344	-0.312641	1	1.22549	0.0404339	1.1954	0.225645	-0.336562	1	uncharacterized LOC104910344
LOC104910352	0.128841	1	0.443734	0.0432154	-0.140684	1	-0.453418	0.661838	uncharacterized LOC104910352
LOC104910354	0.223976	1	0.114751	0.979728	-1.66396	0.0311896	-1.554	0.0018137	uncharacterized LOC104910354
LOC104910408	0.196798	1	0.632274	2.33394e-07	0.300468	0.386213	-0.133906	1	cytochrome b-c1 complex subunit 7
LOC104910450	-0.0863738	1	-0.912811	0.020661	-0.7181	0.314483	0.109016	1	metastasis suppressor protein 1-like
LOC104910451	-0.185478	1	0.150434	0.555952	1.25913	0.0240466	0.912776	0.316919	interferon-induced guanylate-binding protein 1-like
LOC104910459	-0.181339	1	-0.808569	0.00670744	-0.361578	0.806818	0.268337	1	zinc finger CCCH domain-containing protein 3-like
LOC104910493	-0.374914	1	-1.42583	0.000139341	-0.850198	0.244383	0.1924	1	bromodomain adjacent to zinc finger domain protein 2A-like
LOC104910494	-0.323713	1	-0.938577	0.000478813	-0.405895	0.758205	0.210073	1	bromodomain adjacent to zinc finger domain protein 2A-like
LOC104910496	-0.744512	1	-5.28247	0.0492422	-3.06379	0.579013	1.58543	1	amphiphysin-like
LOC104910573	0.0412762	1	0.211705	0.779452	2.99171	0.00805687	2.80196	0.015183	probable E3 ubiquitin-protein ligase HERC4
LOC104910574	0.190947	1	-0.00716579	1	1.74597	0.0190056	1.9283	0.0796208	E3 ISG15--protein ligase HERC5-like
LOC104910575	0.727081	1	0.0978216	1	0.515186	0.837715	1.13148	0.0210857	interleukin-8-like
LOC104910576	-0.136807	1	-0.663028	0.0382938	-0.416869	0.670183	0.115134	1	CCR4-NOT transcription complex subunit 6-like
LOC104910577	-0.368591	1	-1.49216	0.0319772	-0.829467	0.725127	0.297934	1	extracellular matrix protein FRAS1-like
LOC104910588	0.326208	1	0.378023	0.0361374	0.313823	0.595302	0.266482	0.986837	uncharacterized LOC104910588
LOC104910590	0.716319	1	1.04213	4.28595e-07	1.63138	0.00732518	1.31268	0.000289338	uncharacterized LOC104910590
LOC104910608	-0.731409	1	-1.14984	0.00143692	-0.62626	0.348328	-0.20775	1	WD repeat and FYVE domain-containing protein 3
LOC104910625	0.220618	1	0.584665	0.0444149	0.687778	0.275377	0.324711	0.977151	uncharacterized LOC104910625
LOC104910639	-0.344504	1	-0.940654	0.0358478	-0.957198	0.410793	-0.369728	1	teneurin-3-like
LOC104910660	0.170515	1	0.435199	0.0150647	0.448633	0.274727	0.185996	1	uncharacterized LOC104910660
LOC104910666	1.05132	1	-1.03724	0.00681984	-1.38377	0.0107382	0.703801	0.968216	uncharacterized LOC104910666
LOC104910668	-0.0209389	1	-0.547124	0.0426413	-0.462943	0.498738	0.0610452	1	protein transport protein Sec24B-like
LOC104910673	0.325126	1	0.094251	1	0.854042	0.229408	1.08652	0.00907532	electrogenic sodium bicarbonate cotransporter 1-like
LOC104910675	0.0962712	1	1.07557	0.116788	-0.865455	0.726224	-1.85456	0.0388892	uncharacterized LOC104910675
LOC104910711	0.213196	1	0.627004	0.000813446	0.330752	0.457791	-0.0827579	1	uncharacterized LOC104910711
LOC104910746	1.31652	1	2.20987	0.874092	4.91258	0.144099	4.02098	0.00731992	alcohol dehydrogenase 1-like
LOC104910749	0.824373	1	-1.59603	0.0240584	-1.29232	0.295684	1.13717	0.642552	uncharacterized LOC104910749
LOC104910765	0.127139	1	0.316309	0.541931	1.99454	0.015804	1.78436	0.078266	uncharacterized LOC104910765
LOC104910773	-0.0108658	1	0.454362	0.0254798	0.528726	0.13137	0.0622573	1	uncharacterized LOC104910773
LOC104910775	-0.167912	1	-1.19127	0.00194517	-0.358306	0.907507	0.668338	0.704454	protein furry homolog-like
LOC104910781	0.0361243	1	0.631175	0.000396742	0.378279	0.351607	-0.217113	1	uncharacterized LOC104910781
LOC104910812	-0.168323	1	0.986828	0.979728	3.85992	0.0106723	2.72939	0.0870584	NACHT, LRR and PYD domains-containing protein 1-like
LOC104910823	-0.180711	1	-0.95266	0.00386179	-0.318445	0.901981	0.450121	0.912616	TBC1 domain family member 14-like
LOC104910827	0.969473	1	0.142366	0.756497	-0.992734	0.0042051	-0.160676	1	serine/threonine-protein phosphatase 2A 55 kDa regulatory subunit B gamma isoform-like
LOC104910836	0.502921	1	-0.689875	0.0456534	0.308666	0.713427	1.50418	0.000271218	uncharacterized LOC104910836
LOC104910853	0.0936821	1	-0.30669	0.289524	-0.833393	0.0317464	-0.431784	0.643852	uncharacterized protein PB18E9.04c-like
LOC104910862	0.213996	1	0.581441	2.05378e-06	0.306962	0.518442	-0.0572512	1	uncharacterized LOC104910862
LOC104910867	-0.142876	1	-1.13433	0.0123158	-0.381786	0.919698	0.60114	0.849449	huntingtin-like
LOC104910873	-0.397205	1	-0.954844	0.00157028	-0.545621	0.400908	0.0134843	1	uncharacterized LOC104910873
LOC104910875	-0.428995	1	-1.20363	0.000777527	-0.404744	0.795036	0.373178	1	actin filament-associated protein 1-like
LOC104910898	-1.89402	1	1.37906	0.776799	3.5117	0.0266788	0.241584	1	T-cell surface glycoprotein CD8 alpha chain-like
LOC104910909	-0.178464	1	-1.65399	0.00990457	-0.826565	0.547541	0.663835	1	dysferlin-like
LOC104910917	-0.248583	1	-0.813782	0.0193344	-0.363053	0.797977	0.198765	1	DNA-directed RNA polymerase I subunit RPA1-like
LOC104910946	-1.43965	1	-1.60227	0.0443131	-0.0734556	1	0.106468	1	uncharacterized LOC104910946
LOC104910961	0.164442	1	0.402444	0.615756	1.21385	0.0311896	0.983121	0.164846	uncharacterized LOC104910961
LOC104910962	0.105227	1	0.483632	0.0263721	0.0900502	1	-0.279068	0.987558	glutamine-dependent NAD(+) synthetase
LOC104910973	1.14923	0.514618	-0.0498189	1	-0.929537	0.0249522	0.278613	1	uncharacterized LOC104910973
LOC104911001	-0.0423599	1	0.466904	0.00544106	0.317745	0.579013	-0.190639	1	RNA polymerase-associated protein CTR9 homolog
LOC104911008	0.0820223	1	0.597123	0.000288487	0.526903	0.103495	0.0111003	1	39S ribosomal protein L23, mitochondrial-like
LOC104911020	1.8318	0.315761	0.70173	0.00133482	1.30345	0.0217568	2.42392	2.00124e-07	serum amyloid A protein-like
LOC104911021	-0.21256	1	-0.57666	0.0114983	-0.425876	0.515758	-0.0595076	1	protein SAAL1-like
LOC104911082	-0.239823	1	0.339921	0.330759	1.73403	0.0392476	1.14133	0.39719	ubiquitin-conjugating enzyme E2 L3-like
LOC104911087	0.505073	1	-0.917451	0.246263	1.15462	0.141741	2.57716	4.08596e-05	spectrin beta chain, non-erythrocytic 4-like
LOC104911090	-0.202039	1	-0.422541	0.031374	-0.0488056	1	0.17376	1	MAX gene-associated protein-like
LOC104911091	-0.380235	1	-1.06991	0.000184685	-0.556991	0.435525	0.132172	1	MAX gene-associated protein-like
LOC104911092	-0.496352	1	-1.24621	0.00849413	-0.315189	0.969812	0.431277	1	MAX gene-associated protein-like
LOC104911094	-0.0238012	1	0.256193	0.0345819	0.163451	0.797414	-0.114804	1	RNA polymerase-associated protein RTF1 homolog
LOC104911095	-0.206123	1	-0.680964	0.00855508	-0.339404	0.628969	0.134291	1	uncharacterized LOC104911095
LOC104911105	-0.140384	1	-0.945274	0.0111518	-0.411698	0.842487	0.395333	1	MAP kinase-activating death domain protein-like
LOC104911153	-0.8846	1	3.3081	0.0113811	3.11097	0.10543	-1.08879	0.949844	uncharacterized LOC104911153
LOC104911172	-0.200803	1	-1.4118	0.0230962	-0.974042	0.470408	0.241006	1	RNA-binding protein Nova-1-like
LOC104911201	0.142112	1	0.499604	0.00827455	0.342345	0.585162	-0.00919648	1	uncharacterized LOC104911201
LOC104911233	-0.176024	1	-0.766558	0.0168888	-0.0978278	1	0.497756	0.746319	endoribonuclease Dicer-like
LOC104911272	0.049567	1	-0.507241	0.946407	1.41912	0.223447	1.98303	0.0432782	uncharacterized LOC104911272
LOC104911278	-0.100962	1	0.822319	0.00573516	0.700811	0.241219	-0.224504	1	actin-related protein 10-like
LOC104911291	0.387044	1	0.51832	0.0411446	0.213363	0.926377	0.0846421	1	uncharacterized LOC104911291
LOC104911327	0.342581	1	0.636301	0.0136459	0.0270034	1	-0.265061	0.986837	uncharacterized LOC104911327
LOC104911442	-0.285571	1	0.699981	0.0421462	-0.375366	0.970912	-1.33915	0.300229	uncharacterized LOC104911442
LOC104911455	-0.00820217	1	0.706799	0.00129143	0.473345	0.266807	-0.241288	1	uncharacterized LOC104911455
LOC104911459	-0.436754	1	-0.907125	0.0388424	-0.158972	1	0.312332	1	host cell factor 2-like
LOC104911464	-0.472873	1	-0.970054	5.85233e-06	-0.145277	1	0.353267	0.667142	collagen alpha-2(I) chain-like
LOC104911484	0.0105798	1	0.741768	1.42548e-06	0.693128	0.00199663	-0.0363751	1	uncharacterized LOC104911484
LOC104911508	-0.0176076	1	-1.97522	0.0247781	-0.778058	0.754807	1.18981	0.792963	uncharacterized protein C11orf16 homolog
LOC104911519	0.859313	1	-0.216736	0.78904	-1.2094	0.0452595	-0.109437	1	uncharacterized LOC104911519
LOC104911561	0.551449	1	-0.368155	0.688843	1.00392	0.47531	1.92805	1.75108e-06	uncharacterized LOC104911561
LOC104911565	0.0655646	1	0.474975	0.00249985	0.0212733	1	-0.38743	0.463733	probable G-protein coupled receptor 141
LOC104911610	-0.185116	1	-0.732383	0.020661	-0.344409	0.721742	0.205316	1	uncharacterized LOC104911610
LOC104911625	-1.24304	1	-0.274734	0.942434	-1.48076	0.26772	-2.47897	0.0447268	uncharacterized LOC104911625
LOC104911696	-0.0189755	1	0.350794	0.00607349	0.517055	0.232039	0.143679	1	uncharacterized LOC104911696
LOC104911697	-0.110297	1	-0.672863	0.0234121	-0.150768	1	0.411617	1	lymphocyte antigen 75-like
LOC104911701	-0.00438037	1	-0.762372	0.0471248	-0.462841	0.767511	0.289983	1	secretory phospholipase A2 receptor-like
LOC104911732	0.182459	1	0.671564	0.000847962	0.355095	0.640024	-0.131881	1	uncharacterized LOC104911732
LOC104911748	0.152911	1	0.593209	0.000265204	0.376717	0.322082	-0.0633985	1	uncharacterized LOC104911748
LOC104911767	0.0995689	1	0.541613	9.08847e-05	0.441752	0.145924	0.000341999	1	T-box brain protein 1-like
LOC104911787	0.350128	1	0.16393	0.460141	-0.524589	0.045053	-0.338985	0.596762	integrin beta-5-like
LOC104911801	-0.0785499	1	-0.594747	0.0123026	0.713085	0.282862	1.21251	0.335137	poly [ADP-ribose] polymerase 14-like
LOC104911812	-0.306487	1	-0.694453	0.0208917	-0.532	0.440874	-0.139168	1	bromodomain adjacent to zinc finger domain protein 2B-like
LOC104911879	0.816697	1	1.16421	0.59485	2.74381	0.039534	2.40824	0.0291312	proline-rich acidic protein 1-like
LOC104911894	0.00823993	1	-0.101414	1	-1.50856	0.0240466	-1.38221	0.169245	glutamate receptor ionotropic, delta-1-like
LOC104911926	-0.0233924	1	-1.19743	0.00151922	-0.57373	0.587161	0.607026	0.672154	uncharacterized protein C10orf107 homolog
LOC104911954	-1.77222	1	0.455725	0.837608	-0.210095	1	-2.44497	0.0454628	uncharacterized LOC104911954
LOC104911955	0.584924	1	0.214475	0.978318	2.04086	5.41657e-05	2.39695	7.16929e-05	cytochrome P450 2H2
LOC104911956	0.302304	1	-0.189977	0.38913	-0.709074	0.00282277	-0.206911	1	uncharacterized LOC104911956
LOC104911959	2.03684	1	0.488634	0.461184	1.93663	0.301453	3.48711	0.0138451	beta-microseminoprotein-like
LOC104911971	0.0110103	1	0.611468	0.0425346	0.348571	0.777895	-0.251704	1	kinesin-like protein KIF20B
LOC104912034	-0.321603	1	-0.00647735	1	0.91697	0.00438186	0.608124	0.131549	uncharacterized LOC104912034
LOC104912037	-0.394295	1	-0.500165	0.351224	-1.49591	0.0391246	-1.35894	0.191768	uncharacterized LOC104912037
LOC104912091	-0.0183235	1	0.357045	0.0333906	0.400435	0.387773	0.0325921	1	type I inositol 1,4,5-trisphosphate 5-phosphatase-like
LOC104912121	-0.186993	1	-1.58135	0.000106299	-0.736526	0.378857	0.664846	0.757356	BCL-6 corepressor-like protein 1
LOC104912125	-0.322003	1	-1.56491	0.0182946	0.0119278	1	1.25717	0.536278	lysine-specific demethylase 5A-like
LOC104912127	-0.312816	1	-1.09831	0.00153334	-0.512778	0.706479	0.263826	1	lysine-specific demethylase 5A-like
LOC104912132	-0.455724	1	-1.68101	0.00646585	-0.318309	0.981583	0.913801	0.786846	transmembrane and TPR repeat-containing protein 1-like
LOC104912139	0.205105	1	0.66502	5.33137e-07	0.295189	0.392843	-0.163653	1	60S ribosomal protein L36a
LOC104912140	-0.362089	1	-1.23618	0.00016647	-0.335259	0.838485	0.549922	0.719015	protein Shroom4-like
LOC104912150	-0.190454	1	-0.866582	0.000411648	-0.485941	0.475827	0.193352	1	stAR-related lipid transfer protein 8-like
LOC104912152	-0.0523663	1	0.598263	0.0239505	0.492493	0.343748	-0.153251	1	protein FAM162B-like
LOC104912214	-0.143342	1	-0.366428	0.0475825	-0.0580998	1	0.168342	1	A-kinase anchor protein 17B-like
LOC104912224	-0.273494	1	-0.742063	0.0220798	-0.385868	0.68411	0.0913279	1	uncharacterized LOC104912224
LOC104912228	-0.325891	1	-0.857665	0.0315561	-0.328033	0.785246	0.208681	1	mastermind-like domain-containing protein 1
LOC104912259	0.0675141	1	-0.0750788	1	1.97375	0.00666906	2.11625	0.00550276	uncharacterized LOC104912259
LOC104912276	-0.162658	1	0.38752	0.0482961	0.582666	0.175848	0.0398805	1	glycogen debranching enzyme-like
LOC104912304	0.558003	1	-1.36658	0.0269912	-1.4286	0.076861	0.512055	1	uncharacterized LOC104912304
LOC104912310	-0.214081	1	-0.731126	0.00166717	-0.409387	0.674218	0.0990278	1	receptor-type tyrosine-protein phosphatase C-like
LOC104912314	-0.597525	1	-0.904269	0.0467046	-0.34669	0.833253	-0.0450317	1	zinc finger and BTB domain-containing protein 41-like
LOC104912327	-0.236501	1	0.204224	0.581844	0.848274	0.0119241	0.415416	0.386347	transmembrane protein 121
LOC104912337	-0.267409	1	-1.07115	0.0055925	-0.491596	0.771812	0.314115	1	protein PRRC2C-like
LOC104912355	-0.198922	1	-0.654104	0.018715	-0.229756	0.969812	0.218799	1	rab GTPase-activating protein 1-like
LOC104912368	-1.72472	1	1.29692	0.699344	4.62778	0.00143791	1.60768	0.663752	collagen alpha-1(XI) chain-like
LOC104912372	-0.264121	1	-1.24109	0.0332498	-0.579579	0.712184	0.402497	1	calmodulin-regulated spectrin-associated protein 2-like
LOC104912373	-0.422213	1	1.33184	0.527218	3.26551	0.0325236	1.47071	0.971155	sulfotransferase 6B1-like
LOC104912381	0.0273015	1	-0.741438	0.0391016	0.0196574	1	0.806103	0.247592	myomegalin-like
LOC104912410	-1.35445	1	-4.39866	0.0312382	-0.0185387	1	3.16861	0.867547	uncharacterized LOC104912410
LOC104912416	-0.151084	1	-0.852428	0.0469433	-0.867993	0.244383	-0.163385	1	cAMP-specific 3',5'-cyclic phosphodiesterase 4B-like
LOC104912417	-0.381828	1	-1.11094	4.33397e-07	-0.609767	0.315601	0.114186	1	tyrosine-protein kinase JAK1-like
LOC104912440	-0.311064	1	-0.565617	0.014735	-0.235521	0.83055	0.0153561	1	single-stranded DNA-binding protein 3-like
LOC104912447	0.208579	1	0.835135	6.38068e-06	0.332287	0.686362	-0.295236	0.801068	transcription factor BTF3 homolog 4
LOC104912453	-1.0502	1	2.55391	0.144702	3.73878	0.0298664	0.138925	1	uncharacterized LOC104912453
LOC104912459	-0.695254	1	0.20986	0.568445	1.1369	0.0160875	0.249336	1	uncharacterized LOC104912459
LOC104912491	-0.282417	1	-1.1728	0.00224468	-0.763258	0.264609	0.130563	1	dedicator of cytokinesis protein 7-like
LOC104912495	-0.412328	1	-0.751046	0.028748	-0.0636708	1	0.280321	1	histone H2A deubiquitinase MYSM1-like
LOC104912509	-0.206526	1	-0.707652	0.0270118	-0.623005	0.244383	-0.118954	1	uncharacterized LOC104912509
LOC104912512	0.122194	1	0.501914	0.000917589	-0.0649187	1	-0.442768	0.283485	GPI-anchor transamidase-like
LOC104912523	-1.51818	1	0.139869	1	3.12674	0.0417746	1.43309	1	zonadhesin-like
LOC104912526	-0.19871	1	-1.5072	0.0443207	-0.24157	1	1.09495	0.676353	uncharacterized LOC104912526
LOC104912543	0.00592289	1	-0.465053	0.351299	0.609112	0.376109	1.08316	0.0189624	uncharacterized LOC104912543
LOC104912549	-0.132166	1	-1.06735	0.525572	1.991	0.0219355	2.93672	0.000797639	uncharacterized LOC104912549
LOC104912622	-0.728987	1	0	1	5.21619	0.00662001	4.63482	0.0652176	zonadhesin-like
LOC104912650	0.929791	1	-0.331059	0.599235	-1.20668	0.0378015	0.0537634	1	serine/threonine-protein phosphatase 2A regulatory subunit B'' subunit delta-like
LOC104912668	0.128506	1	0.604204	0.00534387	0.413966	0.470469	-0.0658919	1	uncharacterized LOC104912668
LOC104912681	-0.146297	1	-0.951176	0.028748	-0.878142	0.41448	-0.0728052	1	transmembrane and TPR repeat-containing protein 2 pseudogene
LOC104912727	-0.264121	1	-1.19415	0.00112946	-1.0331	0.173739	-0.108829	1	von Willebrand factor-like
LOC104912731	0.248331	1	0.757664	4.18517e-05	0.723034	0.0776463	0.219594	1	uncharacterized LOC104912731
LOC104912770	-0.00870585	1	-0.805867	0.0123158	-0.459623	0.628969	0.341881	1	uncharacterized LOC104912770
LOC104912791	-0.197906	1	-1.24285	0.00382093	-0.413794	0.677552	0.626488	0.88858	probable E3 ubiquitin-protein ligase HERC1
LOC104912792	-0.286576	1	-1.59537	0.00124778	-0.514747	0.627482	0.789569	0.806262	probable E3 ubiquitin-protein ligase HERC1
LOC104912797	0.209993	1	0.66814	0.032735	0.372507	0.825216	-0.0871756	1	uncharacterized LOC104912797
LOC104912803	0.0151262	1	0.459102	0.00461602	0.298795	0.573544	-0.139212	1	uncharacterized LOC104912803
LOC104912807	-0.135417	1	-1.58628	0.00069046	-0.45485	0.833513	0.990555	0.523534	unconventional myosin-Va-like
LOC104912816	-0.561883	1	-1.33079	0.00443476	-0.552448	0.687504	0.228004	1	thrombospondin type-1 domain-containing protein 4-like
LOC104912824	-0.304876	1	0.598737	0.00481786	0.62199	0.294526	-0.271007	0.885629	uncharacterized LOC104912824
LOC104912834	0.002864	1	0.486947	0.000336396	0.275983	0.418201	-0.206213	0.945637	nicotinamide riboside kinase 2-like
LOC104912836	-0.354523	1	-1.15926	0.0416244	-0.545147	0.745124	0.256037	1	transient receptor potential cation channel subfamily M member 7-like
LOC104912900	-0.05528	1	-0.805752	0.0405817	-0.54012	0.613047	0.202334	1	ras GTPase-activating-like protein IQGAP1
LOC104912905	0.681604	1	-0.620293	1	1.60001	0.538832	2.92197	0.0497403	creatine kinase U-type, mitochondrial-like
LOC104912912	-0.119611	1	-0.744293	0.0176373	-0.358073	0.730884	0.275537	1	cytoplasmic dynein 1 light intermediate chain 2-like
LOC104912940	0.158602	1	0.423219	0.00368738	0.067264	1	-0.197146	1	uncharacterized LOC104912940
LOC104912951	0.000435633	1	0.376093	0.0357379	0.338549	0.400216	-0.0347837	1	HEAT repeat-containing protein 3-like
LOC104912953	-0.270481	1	-0.931036	0.00607349	-0.622486	0.386213	0.0341833	1	adenylate cyclase type 7-like
LOC104912954	-0.243857	1	-0.809717	0.0173036	-0.0791137	1	0.480561	0.954151	ubiquitin carboxyl-terminal hydrolase CYLD-like
LOC104912956	-0.476701	1	-1.1405	0.0333906	-0.348526	0.908765	0.313428	1	chromodomain-helicase-DNA-binding protein 9 pseudogene
LOC104912957	-0.187793	1	-0.910421	0.0166434	-0.290353	0.785246	0.428971	0.994984	chromodomain-helicase-DNA-binding protein 9-like
LOC104912963	-0.545525	1	0.272666	0.274254	0.00710749	1	-0.802895	0.00336084	72 kDa type IV collagenase-like
LOC104912978	-0.139976	1	-0.7931	0.00833701	-0.278879	0.917019	0.372057	1	enhancer of mRNA-decapping protein 4-like
LOC104912988	-0.193961	1	-0.906375	0.00724346	-0.519052	0.53712	0.190142	1	CCR4-NOT transcription complex subunit 1-like
LOC104912989	2.75299	1	-1.57428	0.195624	-4.88844	0.0300741	-0.665518	1	uncharacterized LOC104912989
LOC104913033	-0.532351	1	-0.51016	0.0488377	0.0783628	1	0.0618139	1	breast cancer anti-estrogen resistance protein 1-like
LOC104913060	-0.240419	1	-0.859348	0.000805324	-0.466119	0.555006	0.153033	1	NEDD4-like E3 ubiquitin-protein ligase WWP2
LOC104913068	0.250335	1	0.53997	0.0323741	0.455698	0.498158	0.166226	1	DNA replication factor Cdt1-like
LOC104913069	-0.430414	1	-0.573547	0.0112869	0.0758524	1	0.213	1	zinc finger CCCH domain-containing protein 18-like
LOC104913085	-0.670852	1	-1.40322	0.0437952	-0.285886	0.999245	0.445686	1	piezo-type mechanosensitive ion channel component 1-like
LOC104913113	-0.0345956	1	-0.329873	0.567205	1.35396	0.000107296	1.65658	0.00125803	E3 ubiquitin-protein ligase RNF123-like
LOC104913156	-0.682587	1	0.7557	0.226344	1.8826	0.0333327	0.428235	1	uncharacterized LOC104913156
LOC104913167	0.310623	1	0.779988	3.88201e-08	0.42667	0.138097	-0.0409874	1	uncharacterized LOC104913167
LOC104913209	-0.162811	1	-0.479652	0.0304553	-0.259979	0.762502	0.0591194	1	SLIT-ROBO Rho GTPase-activating protein 3
LOC104913232	0.20797	1	-0.0907212	0.857231	-0.736486	0.0292451	-0.436465	0.278619	proteinase-activated receptor 3-like
LOC104913244	-0.24287	1	-0.836107	0.0480502	-0.467028	0.542772	0.123749	1	uncharacterized LOC104913244
LOC104913283	0.122512	1	-0.683157	0.0494547	-0.264266	0.884515	0.538249	0.625765	protein FAM13B-like
LOC104913308	-0.111109	1	-2.53006	0.0272368	-0.485867	0.968835	1.96192	0.578976	glutamate receptor 1-like
LOC104913311	-0.198812	1	-0.783055	0.0222538	-0.42355	0.58988	0.157217	1	lysine-specific demethylase 3B-like
LOC104913328	-0.0196093	1	-0.89535	0.0240134	-0.271345	0.960793	0.608626	0.690748	dihydropyrimidinase-related protein 3-like
LOC104913329	-0.327809	1	-0.774304	0.00270329	-0.488321	0.517677	-0.0431281	1	transcription elongation regulator 1-like
LOC104913337	0.61774	1	-0.281972	1	1.73022	0.542626	2.64819	0.0272	follistatin-related protein 4-like
LOC104913339	-0.152653	1	-0.897987	0.002753	-0.692922	0.176648	0.0504973	1	protein Jade-2-like
LOC104913344	-0.480798	1	-0.947869	0.0383026	-0.55321	0.681362	-0.0989398	1	uncharacterized LOC104913344
LOC104913353	0.0783089	1	0.764996	0.00926285	0.208463	0.990425	-0.475271	0.714532	uncharacterized LOC104913353
LOC104913357	-0.820392	1	-1.914	7.4519e-05	-0.409118	0.782754	0.702419	1	CREB-binding protein-like
LOC104913360	-0.659205	1	-1.47234	0.0376636	0.091019	1	0.905505	0.800779	uncharacterized LOC104913360
LOC104913361	0.0023918	1	0.533182	0.0207771	0.319597	0.629729	-0.207456	1	uncharacterized LOC104913361
LOC104913390	-0.42201	1	-0.888474	0.029479	-0.42972	0.813773	0.0325407	1	multidrug resistance-associated protein 1-like
LOC104913399	0.0980092	1	0.386245	0.000210796	-0.0383533	1	-0.32658	0.294359	uncharacterized LOC104913399
LOC104913439	-0.10333	1	-0.68797	0.0199177	-0.298759	0.84335	0.283949	1	SUN domain-containing protein 1-like
LOC104913496	-0.677764	1	-0.916644	0.00453807	-0.522109	0.673386	-0.289349	1	fascin pseudogene
LOC104913513	0.778948	1	-0.569658	0.263778	-1.73642	0.00935842	-0.391377	1	rab-like protein 2A
LOC104913516	0.0613193	1	-0.625014	0.0263052	-0.64801	0.336823	0.04191	1	integrin alpha-D-like
LOC104913517	0.201577	1	-0.558608	0.000237503	-0.89443	0.00357949	-0.134854	1	integrin alpha-D-like
LOC104913520	0.00803689	1	0.864179	0.0092222	0.374552	0.778116	-0.471672	0.861214	uncharacterized LOC104913520
LOC104913554	-0.717954	1	-1.05116	0.042137	-0.559149	0.670183	-0.224034	1	breakpoint cluster region protein-like
LOC104913587	0.19458	1	0.535685	0.000237101	0.304585	0.434988	-0.033274	1	dynein light chain 1, cytoplasmic-like
LOC104913588	-0.406771	1	-0.583102	0.0298292	-0.151042	1	0.0280777	1	RING finger protein 10-like
LOC104913597	-0.179056	1	-1.08495	0.00191691	-0.475809	0.730408	0.42879	1	translational activator GCN1-like
LOC104913605	0.497858	1	0.389519	0.874092	1.40663	0.149736	1.52092	0.0454628	uncharacterized LOC104913605
LOC104913631	0.990121	1	-0.492516	0.05022	-0.199261	1	1.27636	0.00617018	class I histocompatibility antigen, F10 alpha chain-like
LOC104913632	0.276185	1	0.455108	0.930482	2.09573	0.18859	1.91308	0.00687289	class II histocompatibility antigen, B-L beta chain-like
LOC104913635	0.00169867	1	-0.667553	0.422403	1.40592	0.047604	2.07421	0.00516289	intercellular adhesion molecule 5-like
LOC104913653	0.865237	1	0.0958968	1	1.96431	0.276837	2.749	0.0119533	cysteine-rich tail protein 1-like
LOC104913694	0.0636051	1	0.35086	0.0416166	0.199693	0.824051	-0.0833398	1	pleckstrin homology-like domain family B member 2
LOC104913740	0.0230372	1	-0.612175	0.149749	-1.29641	0.0345689	-0.666364	0.57817	uncharacterized LOC104913740
LOC104913775	-0.00129426	1	0.375353	0.0237002	0.196782	0.771803	-0.177567	1	uncharacterized LOC104913775
LOC104913779	0.265678	1	1.39511	1.91519e-11	0.816773	0.0618013	-0.312473	0.989357	uncharacterized LOC104913779
LOC104913785	-0.554229	1	-1.72334	0.00904546	-0.74346	0.657242	0.441544	1	regulatory-associated protein of mTOR-like
LOC104913789	-0.245797	1	0.263713	0.143139	-0.109236	1	-0.623438	0.0381888	cell surface glycoprotein CD200 receptor 1-B-like
LOC104913809	0.461868	1	0.177706	0.771263	0.8898	0.275975	1.17469	0.00289783	uncharacterized LOC104913809
LOC104913908	0.102601	1	0.486028	8.95792e-05	0.215501	0.753457	-0.163338	1	uncharacterized LOC104913908
LOC104913919	-0.223898	1	-0.987838	0.0389823	-0.413693	0.846979	0.350286	1	acetyl-CoA carboxylase-like
LOC104913925	-0.109391	1	-1.00827	1.71474e-06	-0.463162	0.348669	0.439185	0.685555	protein phosphatase 1D-like
LOC104913927	-0.673812	1	-0.878813	0.0122013	-0.455852	0.69957	-0.246174	1	breast carcinoma-amplified sequence 3-like
LOC104913930	-0.243449	1	-1.01301	0.00681984	-0.534449	0.363972	0.23643	1	mediator of RNA polymerase II transcription subunit 13-like
LOC104913950	-1.05543	1	0.384516	0.53619	0.103287	1	-1.34234	0.0183054	uncharacterized LOC104913950
LOC104913961	0.254325	1	0.414239	0.00249985	0.168195	0.912151	0.0116816	1	vacuole membrane protein 1-like
LOC104913962	-0.263144	1	-0.714273	0.0449708	-0.381663	0.687504	0.0672537	1	clathrin heavy chain 1-like
LOC104913994	-0.249879	1	-0.646044	0.00584893	-0.292446	0.815421	0.0991654	1	uncharacterized LOC104913994
LOC104914021	-0.0897873	1	-2.17006	0.0434127	-1.86814	0.371209	0.308272	1	uncharacterized LOC104914021
LOC104914028	-0.46795	1	-0.580179	0.578949	2.94333	0.000176762	3.06529	1.81249e-10	collagen alpha-1(XX) chain-like
LOC104914039	0.0877246	1	0.400709	0.00315897	0.0788789	1	-0.230097	0.832063	uncharacterized LOC104914039
LOC104914041	0.105673	1	0.309447	0.0092222	0.141794	0.862773	-0.0618334	1	exportin-2-like
LOC104914042	1.33528	1	-0.533463	0.577226	-2.72548	0.0023906	-0.861648	0.858412	E3 ubiquitin-protein ligase RNF8-B-like
LOC104914061	-0.223233	1	-0.926513	0.0154136	-0.428708	0.677771	0.270221	1	protein kinase C-binding protein 1-like
LOC104914063	-0.0685943	1	-0.945981	0.0174426	-0.77687	0.331095	0.105254	1	uncharacterized LOC104914063
LOC104914164	-1.03358	1	-1.83079	0.0092222	-0.931819	0.570695	-0.116698	1	arginine-glutamic acid dipeptide repeats protein-like
LOC104914166	-0.672263	1	-1.37043	2.2028e-05	-0.6068	0.63704	0.090486	1	arginine-glutamic acid dipeptide repeats protein-like
LOC104914167	0.654139	1	-1.395	0.0232394	-1.23352	0.254668	0.821751	0.894032	agrin-like
LOC104914184	-0.412483	1	-0.972672	0.0273094	-0.551715	0.568178	0.0100524	1	vacuolar protein sorting-associated protein 13D-like
LOC104914188	-0.0913913	1	-0.428045	0.046117	-0.115298	0.999479	0.221308	0.97911	PR domain zinc finger protein 2-like
LOC104914210	-0.0448349	1	-0.420221	0.0404711	-0.185696	0.907507	0.190434	1	uncharacterized LOC104914210
LOC104914211	-1.02855	1	0.939344	0.386199	-0.445722	1	-2.42083	0.0310547	phospholipase A2, membrane associated-like
LOC104914215	-0.304823	1	-0.672972	0.0404169	-0.262074	0.898052	0.108387	1	uncharacterized protein FLJ45252-like
LOC104914225	0.0582777	1	0.710695	1.2041e-07	0.48657	0.13137	-0.161022	1	uncharacterized LOC104914225
LOC104914261	-0.101299	1	-0.379908	0.000427636	-0.237382	0.571551	0.0426642	1	uncharacterized LOC104914261
LOC104914272	-0.333805	1	-0.884576	0.000493022	-0.498504	0.405148	0.0496487	1	pumilio homolog 1-like
LOC104914280	0.235561	1	-1.17311	0.0167228	-1.30023	0.0925178	0.11021	1	uncharacterized LOC104914280
LOC104914288	1.08245	1	1.11901	0.00543304	0.513264	0.804432	0.477004	1	uncharacterized LOC104914288
LOC104914332	-0.308141	1	-0.793505	2.866e-09	-0.359613	0.334354	0.128222	1	microtubule-actin cross-linking factor 1-like
LOC104914333	-0.248575	1	-1.13151	0.000216603	-0.484096	0.37519	0.399603	0.916436	uncharacterized LOC104914333
LOC104914337	-0.100553	1	-0.793626	0.00032246	-0.359703	0.737034	0.340083	0.889186	microtubule-actin cross-linking factor 1-like
LOC104914341	-0.268942	1	0.327255	0.194934	0.867136	0.00106729	0.270625	0.949844	uncharacterized LOC104914341
LOC104914394	-0.103997	1	-1.152	0.0443875	-0.782857	0.550914	0.269526	1	OTU domain-containing protein 7B-like
LOC104914425	-0.332956	1	-0.598681	0.0716596	0.951103	0.0892247	1.2291	0.0455873	cell adhesion molecule 3-like
LOC104914454	-0.183403	1	-0.804531	0.0089002	-0.258836	0.886274	0.367969	1	importin-9-like
LOC104914456	-0.242797	1	-0.909434	6.33049e-05	-0.385234	0.245012	0.281091	1	uncharacterized LOC104914456
LOC104914459	-0.230066	1	1.09199	0.014001	0.264751	1	-1.03571	0.24442	uncharacterized LOC104914459
LOC104914482	-0.172008	1	-0.471143	0.0263988	-0.532697	0.546881	-0.237575	1	complement component receptor 1-like protein
LOC104914489	0.406512	1	-0.187875	0.702252	-1.07304	0.0437898	-0.484963	0.463284	polymeric immunoglobulin receptor-like
LOC104914521	0.0321677	1	0.591096	0.000806524	0.469269	0.240308	-0.0864967	1	ubiquinol-cytochrome-c reductase complex assembly factor 2
LOC104914527	-0.182024	1	-0.466429	0.00149618	-0.163013	0.838485	0.121118	1	ankyrin repeat and SAM domain-containing protein 1A-like
LOC104914536	-0.730327	1	-1.40734	0.0129641	-0.579148	0.676539	0.0976317	1	inositol 1,4,5-trisphosphate receptor type 3-like
LOC104914563	-0.0674486	1	-0.702783	0.00330859	-0.480569	0.410793	0.154448	1	KAT8 regulatory NSL complex subunit 1-like
LOC104914572	1.00779	1	1.85013	0.0252108	0.650399	1	-0.177165	1	uncharacterized LOC104914572
LOC104914605	-0.186827	1	-0.363912	0.0431158	-0.296286	0.730408	-0.123836	1	importin subunit beta-1
LOC104914614	0.128701	1	0.656038	6.09932e-05	0.539589	0.0603632	0.0162206	1	cytochrome c oxidase assembly factor 3 homolog, mitochondrial
LOC104914633	-0.0490953	1	-0.406621	0.013738	-0.38242	0.261517	-0.0219044	1	retinoic acid receptor alpha
LOC104914642	-0.131332	1	-0.685097	0.000373875	-0.733864	0.243392	-0.189069	1	platelet glycoprotein Ib alpha chain-like
LOC104914647	0.337214	1	-0.24293	0.771263	0.526075	0.477867	1.1097	0.0227209	GRAM domain-containing protein 2-like
LOC104914666	-0.140996	1	-1.05315	2.69145e-05	-0.715721	0.138872	0.200821	1	MAP kinase-interacting serine/threonine-protein kinase 2-like
LOC104914688	-0.263826	1	-0.53267	0.0179545	-0.294754	0.854002	-0.0337486	1	minor histocompatibility protein HA-1-like
LOC104914697	-0.37355	1	-1.07548	0.00496054	-0.398466	0.813118	0.305461	1	transcription factor E2-alpha-like
LOC104914759	0.436173	1	0.320551	0.221709	-0.872801	0.0242342	-0.757323	0.00626144	phospholipase A2 inhibitor and Ly6/PLAUR domain-containing protein-like
LOC104914789	0.00428373	1	-3.202	0.0488994	-1.13359	0.760347	2.11856	0.88858	uncharacterized LOC104914789
LOC104914794	-0.321581	1	-0.952811	0.011452	-0.15973	1	0.486345	0.901358	iporin-like
LOC104914799	-0.140576	1	-0.495922	0.0230962	-0.630704	0.358697	-0.285707	1	B-cell differentiation antigen CD72-like
LOC104914806	-0.242742	1	-1.61693	0.00032176	-0.362793	0.882531	1.02076	0.45246	talin-1-like
LOC104914807	-0.488656	1	-1.23791	0.00289388	-0.406609	0.732958	0.338713	1	talin-1-like
LOC104914814	-0.0346261	1	0.722019	0.00567091	0.226959	0.996105	-0.536884	0.565541	rho guanine nucleotide exchange factor 39-like
LOC104914828	-0.44374	1	-3.00349	0.00373396	-0.397465	1	2.20001	0.536637	A disintegrin and metalloproteinase with thrombospondin motifs 12-like
LOC104914835	-0.312079	1	-1.29372	0.000593523	-0.488742	0.622737	0.493141	0.940028	NAD kinase 2, mitochondrial-like
LOC104914842	-0.130503	1	-1.15085	0.00860125	-0.771737	0.250557	0.249409	1	nipped-B-like protein
LOC104914865	-0.0961674	1	0.28505	0.0751418	-0.300465	0.806117	-0.685332	0.00309246	selenoprotein P-like
LOC104914888	-0.200982	1	0.318158	0.083764	0.651805	0.0221737	0.137868	1	uncharacterized LOC104914888
LOC104914890	-0.228818	1	-0.715701	0.0394004	-0.296459	0.611937	0.189423	1	ATP-dependent RNA helicase DHX29-like
LOC104914916	-0.162453	1	-0.939881	0.0181403	-0.371039	0.846979	0.415471	1	gamma-taxilin-like
LOC104914928	-0.0904493	1	0.448385	0.00618851	0.25856	0.698903	-0.278622	0.908151	uncharacterized LOC104914928
LOC104914942	0.514141	1	-1.09795	0.0361374	-1.45133	0.0576276	0.171299	1	sex comb on midleg-like protein 1
LOC104915050	0.0545513	1	-0.731596	0.0446352	-0.206772	1	0.57134	0.786868	uncharacterized LOC104915050
LOC104915069	-0.104742	1	-0.681755	0.0274257	-0.626432	0.408672	-0.0469878	1	transmembrane protein 2-like
LOC104915071	-0.13549	1	-0.685652	0.0213027	-0.611679	0.523887	-0.0632121	1	transmembrane protein 2-like
LOC104915091	-0.362702	1	-1.6499	0.0097552	-1.18503	0.287042	0.114553	1	vacuolar protein sorting-associated protein 13A-like
LOC104915154	-0.235857	1	-0.794164	0.0265511	-0.277797	0.94084	0.281497	1	uncharacterized LOC104915154
LOC104915155	-0.190444	1	-0.88534	0.0151339	-0.353004	0.821163	0.340716	1	probable ATP-dependent RNA helicase YTHDC2
LOC104915156	-0.196633	1	-0.806202	0.00634183	-0.335707	0.699005	0.270454	1	probable ATP-dependent RNA helicase YTHDC2
LOC104915198	-0.367707	1	-0.667163	0.0312893	-0.374121	0.778039	-0.0720771	1	E3 ubiquitin-protein ligase RNF38-like
LOC104915202	-0.0538542	1	-0.791237	0.014001	-0.510916	0.75431	0.218763	1	DNA polymerase alpha catalytic subunit-like
LOC104915205	-0.46314	1	-1.29345	0.0249197	-0.2154	1	0.617809	1	uncharacterized LOC104915205
LOC104915209	-0.0403459	1	-0.857616	0.043414	-0.131641	1	0.673458	0.798642	cyclin-G-associated kinase-like
LOC104915290	0.057691	1	0.455864	0.0103189	0.257458	0.792277	-0.142986	1	hydroxysteroid dehydrogenase-like protein 2
LOC104915292	0.0132871	1	0.617966	8.96325e-05	0.37882	0.304251	-0.224724	0.965642	hydroxysteroid dehydrogenase-like protein 2
LOC104915295	0.668928	1	0.35938	0.900619	2.25555	0.0374448	2.57227	0.000178485	uncharacterized LOC104915295
LOC104915338	0.0328322	1	0.496273	0.0104247	0.299722	0.672184	-0.162644	1	uncharacterized LOC104915338
LOC104915362	-0.0326456	1	-2.42648	0.0270822	-1.54369	0.429166	0.860346	1	E3 ubiquitin-protein ligase TRIM36-like
LOC104915377	0.329374	1	0.531894	0.00567091	0.0130125	1	-0.186766	1	uncharacterized LOC104915377
LOC104915388	-0.273263	1	0.390831	0.00103313	0.0784308	1	-0.588364	0.0153804	40S ribosomal protein S3a pseudogene
LOC104915419	0.0919452	1	0.524052	2.5496e-05	0.469732	0.0935408	0.0374229	1	uncharacterized LOC104915419
LOC104915463	0.10735	1	-0.707194	0.0016684	-0.941086	0.015804	-0.123477	1	dual specificity testis-specific protein kinase 1-like
LOC104915479	1.8125	1	-0.276048	1	1.21429	0.953665	3.31618	0.00872938	cytochrome P450 2H1-like
LOC104915485	-0.363399	1	-0.434107	0.908801	1.85418	0.00153913	1.92364	0.0189479	collagen alpha-5(IV) chain-like
LOC104915487	-0.155056	1	-1.12299	0.000888616	-0.618252	0.378857	0.356639	1	semaphorin-4C-like
LOC104915500	-1.5845	1	-1.50327	0.0475825	0.295697	1	0.239904	1	protocadherin beta-15-like
LOC104915502	0.370565	1	0.805052	0.0106975	0.422569	0.676629	-0.0061868	1	nucleotide exchange factor SIL1-like
LOC104915511	-0.345204	1	-0.823452	0.00155175	0.0894567	1	0.57117	0.545702	UPF0505 protein C16orf62 homolog
LOC104915513	-6.38785	0.488889	0	1	6.2243	0.0374905	0	1	histone deacetylase 7-like
LOC104915519	-0.190405	1	-5.53607	0.00137478	-1.08453	0.820646	4.29239	0.000337794	myelin-oligodendrocyte glycoprotein-like
LOC104915545	-0.0949403	1	-0.876674	0.00534387	-0.545332	0.498738	0.236558	1	heterogeneous nuclear ribonucleoprotein U-like protein 1
LOC104915546	0.232666	1	-1.16706	0.0492756	-1.02947	0.429969	0.377931	1	kinesin-like protein KIF1B
LOC104915547	0.358927	1	0.691684	0.0247781	-0.154102	1	-0.490363	0.675726	uncharacterized LOC104915547
LOC104915567	-0.347556	1	-0.693506	0.00695483	-0.286769	0.753971	0.0581533	1	scaffold attachment factor B1-like
LOC104915573	0.920444	1	-0.618773	0.507565	0.736285	0.68202	2.26312	0.00197954	Ig heavy chain V-III region VH26-like
LOC104915575	1.03979	1	-0.585188	0.775576	1.87224	0.096498	3.50573	3.37024e-07	uncharacterized LOC104915575
LOC104915640	-1.5917	1	4.01921	0.0126024	-4.12799	0.186972	-9.78447	4.1684e-07	uncharacterized protein KIAA1755 homolog
LOC104915678	0.295121	1	-1.32856	0.000654616	0.595125	0.795876	2.23505	0.00046723	uncharacterized LOC104915678
LOC104915686	-0.194996	1	-1.58547	0.0182781	-1.49733	0.244841	-0.115095	1	histone-lysine N-methyltransferase 2D-like
LOC104915699	0.05327	1	-0.823043	0.00287986	-0.558332	0.364903	0.329704	1	WD repeat-containing protein 62-like
LOC104915708	1.22413	1	-2.00777	0.00642908	-1.89512	0.0674653	1.34144	0.536278	uncharacterized LOC104915708
LOC104915721	0.82634	1	-0.758374	0.366765	0.290786	1	1.89424	0.0081871	hepatic lectin-like
LOC104915725	0.602599	1	-4.23931	0.0655326	0.882257	0.995634	5.87643	0.0203987	mitochondrial ribosome-associated GTPase 1-like
LOC104915727	0.427066	1	-2.3208	0.0245659	-2.00233	0.295546	0.77628	1	adenylyl cyclase-associated protein 1-like
LOC104915743	-0.210982	1	-0.832769	0.000239215	-0.430052	0.642846	0.189117	1	dynamin-2
LOC104915770	-0.495509	1	-1.4102	0.000372709	-0.613733	0.460843	0.290485	1	DNA-directed RNA polymerase II subunit RPB1-like
LOC104915781	0.410177	1	-1.19491	0.00198063	-0.0844905	1	1.51675	0.000931616	all-trans-retinol 13,14-reductase-like
LOC104915782	-0.0632447	1	-0.858847	0.00496962	-0.184663	0.97274	0.612292	0.463733	histone-lysine N-methyltransferase 2D-like
LOC104915788	-0.488625	1	-1.10888	0.0482757	-0.0473222	1	0.564813	1	protein phosphatase 1 regulatory subunit 37-like
LOC104915798	0.0748765	1	-1.44161	5.31448e-06	-0.983618	0.138097	0.537843	0.910492	histone-lysine N-methyltransferase 2D-like
LOC104915810	-0.0544889	1	-0.882849	1.37294e-05	-0.525023	0.359803	0.301487	1	SWI/SNF complex subunit SMARCC2-like
LOC104915823	0.119021	1	0.495558	0.000102506	0.174528	0.796993	-0.197191	1	histone H2A.V-like
LOC104915827	-0.187445	1	-0.862207	0.011933	-0.711005	0.291844	-0.0323193	1	plectin-like
LOC104915831	-0.413949	1	-0.569734	0.0337581	-0.26869	0.801372	-0.113487	1	choline transporter-like protein 2
LOC104915844	-1.74525	1	-1.69243	0.0236251	-0.917456	0.744309	-0.926729	1	E3 ubiquitin-protein ligase HUWE1-like
LOC104915846	-0.570746	1	-1.03904	0.0117051	-0.83586	0.384949	-0.356988	1	arf-GAP with Rho-GAP domain, ANK repeat and PH domain-containing protein 1-like
LOC104915857	-0.547934	1	-1.48665	3.65231e-06	-0.40733	0.749317	0.548027	0.858412	bud site selection protein 27-like
LOC104915863	-0.0791215	1	-1.14114	1.12085e-05	-0.725741	0.25373	0.335993	0.993997	bromodomain-containing protein 4-like
LOC104915877	0.177981	1	-0.6705	0.0026306	-0.534485	0.354367	0.317419	0.970437	dual specificity tyrosine-phosphorylation-regulated kinase 1B-like
LOC104915897	-0.378714	1	-1.09715	0.00062623	-0.495531	0.569539	0.229137	1	LIX1-like protein
LOC104915947	0.933684	1	0.391794	1	1.87222	0.41448	2.41155	0.0376798	tetratricopeptide repeat protein 36-like
LOC104915950	0.278544	1	-1.03224	0.000644871	-1.11659	0.0236535	0.189977	1	early growth response protein 3-like
LOC104915953	-0.27138	1	-1.14001	4.07865e-05	-0.592167	0.228819	0.282623	1	collagen alpha-1(I) chain-like
LOC104915970	-0.0279941	1	-0.398742	0.00108034	-0.265452	0.504967	0.105678	1	signal transducer and activator of transcription 6-like
LOC104915978	-0.0143106	1	0.534027	0.0383608	0.164402	1	-0.378471	1	uncharacterized LOC104915978
LOC104915979	0.0280129	1	1.26507	0.0452972	1.04031	0.387538	-0.20193	1	uncharacterized LOC104915979
LOC104915980	-0.20403	1	-0.816029	0.0389823	-0.265022	0.929735	0.340458	1	zinc finger protein 574-like
LOC104915992	-0.302877	1	-0.999075	0.000489719	-0.713832	0.0999936	-0.0196833	1	DNA-directed RNA polymerase II subunit RPB1
LOC104916036	0.305737	1	-1.52176	0.00271537	-1.23646	0.0848029	0.581919	1	zinc finger and BTB domain-containing protein 7B-like
LOC104916047	0.38908	1	1.33263	2.71544e-20	0.83801	0.000563497	-0.106183	1	cytochrome c oxidase subunit 7C, mitochondrial pseudogene
LOC104916051	-0.0136345	1	-0.982903	0.0449624	0.0611806	1	1.03194	0.282816	uncharacterized LOC104916051
LOC104916068	-0.199061	1	-0.740933	0.0190873	-0.420269	0.634289	0.114448	1	DNA-directed RNA polymerase II subunit RPB1-like
LOC104916071	-0.459316	1	-1.31074	0.00512494	-0.638157	0.563252	0.224017	1	uncharacterized LOC104916071
LOC104916090	-0.219975	1	-0.727007	0.00113088	-0.486394	0.429166	0.0236634	1	extended synaptotagmin-1-like
LOC104916092	2.28439	1	-0.758265	1	0.775021	1	3.84672	0.022159	amiloride-sensitive amine oxidase [copper-containing]-like
LOC104916101	-0.164485	1	-1.33626	0.000429621	-0.616699	0.669188	0.557827	0.890306	uncharacterized LOC104916101
LOC104916146	-0.0633366	1	-0.912713	8.05462e-06	-0.92174	0.0352866	-0.0686896	1	extensin-like
LOC104916148	0.0675558	1	0.623128	0.0363076	0.731102	0.378857	0.165891	1	granulocyte-macrophage colony-stimulating factor receptor subunit alpha-like
LOC104916154	-0.0344997	1	-1.63235	0.0294876	-0.395911	1	1.21647	0.595939	extensin-like
LOC104916160	0.120287	1	-0.336591	0.181749	0.260118	0.785246	0.720632	0.0101147	natterin-3-like
LOC104916166	0.495971	1	0.0980982	1	3.29679	0.00511878	3.71809	0.000259581	E3 ubiquitin-protein ligase TRIM39-like
LOC104916170	0.367784	1	1.63391	0.57475	4.27287	0.00352914	3.02412	0.0043065	butyrophilin subfamily 3 member A2-like
LOC104916173	0.753046	1	1.00449	0.979728	3.58138	0.0379577	3.33922	0.0152171	butyrophilin subfamily 2 member A1-like
LOC104916181	-0.108569	1	-0.837753	0.0254351	-0.296793	0.911225	0.435498	0.957041	integrin alpha-3-like
LOC104916197	-0.411632	1	-0.464213	0.451791	1.0831	0.294526	1.13298	0.0335318	calponin-1-like
LOC104916204	0.0913007	1	0.585558	0.00781509	0.393009	0.459576	-0.0965784	1	histidine triad nucleotide-binding protein 2, mitochondrial-like
LOC104916205	0.164985	1	0.630267	0.00157028	0.209396	0.687009	-0.25371	0.94047	uncharacterized LOC104916205
LOC104916228	-0.13912	1	-0.439628	0.0332949	-0.239136	0.785246	0.0591885	1	uncharacterized LOC104916228
LOC104916246	0.187727	1	0.691341	0.0100998	0.238366	0.901981	-0.267215	1	dehydrogenase/reductase SDR family member on chromosome X-like
LOC104916258	0.0191706	1	-0.973944	4.04262e-07	-0.585351	0.183233	0.410966	0.794179	DNA-directed RNA polymerase II subunit RPB1-like
LOC104916260	-0.484719	1	-0.889319	0.0246388	-0.669222	0.41448	-0.247819	1	sestrin-2-like
LOC104916267	0.266345	1	-1.23902	0.0200791	-0.917229	0.303271	0.58757	1	ADP-ribosylation factor-like protein 2
LOC104916275	-0.192919	1	-0.991523	0.00656003	-0.690934	0.478062	0.116702	1	cytoplasmic tRNA 2-thiolation protein 1-like
LOC104916276	-0.0355002	1	-0.506551	0.000192713	-0.380183	0.413036	0.087168	1	neurabin-2-like
LOC104916287	-0.541598	1	-1.31599	0.168594	-1.46307	0.0249522	-0.674842	1	proto-oncogene c-Fos-like
LOC104916296	-0.0341152	1	-0.634601	3.48618e-05	-0.418961	0.301453	0.17817	1	rho GTPase-activating protein 30-like
LOC104916298	-0.355963	1	-0.80154	0.00679803	-0.826008	0.096498	-0.38253	0.949844	zinc finger protein 36, C3H1 type-like 2
LOC104916302	-0.304049	1	-0.966711	0.0494201	-0.338613	0.968835	0.327395	1	uncharacterized LOC104916302
LOC104916303	-0.022116	1	-0.752977	0.000326285	-0.515271	0.232039	0.217878	1	mRNA cap guanine-N7 methyltransferase-like
LOC104916305	-0.463065	1	-1.35249	0.00695483	-0.985217	0.421029	-0.0648406	1	sporozoite surface protein 2-like
LOC104916307	0.169504	1	0.397454	0.00544726	0.182461	0.734069	-0.0438118	1	eukaryotic translation initiation factor 5A-1-like
LOC104916309	0.0707789	1	-0.834077	0.0291806	-0.649806	0.378857	0.268025	1	neuroligin-2
LOC104916315	-0.471785	1	1.15757	0.00475194	0.477154	0.909995	-1.15929	0.643397	sushi, nidogen and EGF-like domain-containing protein 1
LOC104916336	-0.438282	1	-0.556797	0.00317635	-0.618546	0.288793	-0.498878	0.534243	EH domain-containing protein 3 pseudogene
LOC104916346	-0.311021	1	-1.26873	0.000306199	-0.741414	0.275377	0.219221	1	AT-hook DNA-binding motif-containing protein 1-like
LOC104916352	-0.181536	1	-1.43007	0.0421499	-0.890148	0.630326	0.369476	1	ephrin type-B receptor 4-like
LOC104916371	-0.255646	1	-0.546678	0.0163159	-0.338502	0.84774	-0.0522356	1	cytoplasmic FMR1-interacting protein 1-like
LOC104916372	-0.364455	1	-1.03433	0.00252864	-0.681907	0.439531	-0.00771955	1	constitutive coactivator of PPAR-gamma-like protein 1
LOC104916377	0.1385	1	0.716489	0.00439344	0.564699	0.522464	-0.00235187	1	ras association domain-containing protein 1-like
LOC104916385	-0.127875	1	-0.853457	0.000448258	-0.734318	0.409189	-0.011085	1	carbohydrate sulfotransferase 7-like
LOC104916390	-0.428063	1	-1.50811	4.07097e-06	-0.900213	0.0976953	0.177076	1	signal-induced proliferation-associated 1-like protein 3
LOC104916402	0.052353	1	-1.21739	0.0368435	-0.567129	0.742142	0.707651	0.786868	SWI/SNF complex subunit SMARCC2-like
LOC104916409	-0.225443	1	-0.424339	0.0411446	-0.0734157	1	0.126289	1	S-adenosylmethionine synthase isoform type-2
LOC104916418	0.208728	1	-1.39525	0.0106391	-0.61584	0.676301	0.990731	0.304046	U8 snoRNA-decapping enzyme-like
LOC104916421	0.118006	1	-1.17738	0.00742355	-0.833151	0.3859	0.46357	0.969959	zinc finger and BTB domain-containing protein 12-like
LOC104916434	0.0283423	1	-1.35682	0.0003422	-1.23518	0.0154314	0.14819	1	IgGFc-binding protein-like
LOC104916448	0.270634	1	0.695886	0.016501	0.311598	0.846979	-0.116321	1	uncharacterized LOC104916448
LOC104916468	-0.249381	1	-0.834309	0.0167631	-0.181934	1	0.403723	1	AT-hook-containing transcription factor-like
LOC104916481	-0.203525	1	-0.757069	0.0449726	-0.58849	0.410205	-0.0280441	1	frizzled-1-like
LOC104916502	-0.423286	1	-0.657383	0.0346626	-0.00121478	1	0.242378	1	CLK4-associating serine/arginine rich protein-like
LOC104916524	-0.105587	1	-0.780319	0.00790853	-0.335496	0.806378	0.34214	1	putative uncharacterized zinc finger protein 814
LOC104916532	0.775291	1	-1.29065	0.0437936	-0.806343	0.507318	1.25376	0.332246	zinc finger CCCH domain-containing protein 4-like
LOC104916533	-0.0613443	1	-1.19519	0.0029217	-0.299462	0.993555	0.834432	0.681325	IgGFc-binding protein-like
LOC104916558	-1.52335	1	-0.34895	0.840091	-1.69461	0.081017	-2.87544	4.35126e-07	patched domain-containing protein 3-like
LOC104916572	2.8083	1	-0.740534	0.78904	-5.44263	0.00173113	-1.99491	0.952251	uncharacterized LOC104916572
LOC104916581	1.59153	1	1.55757	0.325531	-4.44718	0.327331	-4.57093	0.00395994	7-dehydrocholesterol reductase-like
LOC104916595	-0.146136	1	1.02624	0.00872115	1.1212	0.029959	-0.0575514	1	erythroblast NAD(P)(+)--arginine ADP-ribosyltransferase-like
LOC104916618	-0.0666658	1	-0.796049	0.752755	1.19854	0.439738	1.96697	0.0388892	adenylate cyclase type 10-like
LOC104916650	-1.5756	1	-3.30054	0.0310248	-3.29689	0.126981	-1.58124	1	histone H3
LOC104916654	-2.4313	0.936544	-0.102017	1	-0.660854	0.757887	-3.01903	0.000512678	uncharacterized LOC104916654
LOC104916663	0.590599	1	-1.15921	0.0195926	-1.175	0.122084	0.564122	1	uncharacterized LOC104916663
LOC104916692	0.0250213	1	-1.25747	5.4345e-11	-0.450309	0.504183	0.836763	0.0571087	uncharacterized LOC104916692
LOC104916693	-0.537234	1	-0.978589	9.76387e-05	-0.281725	0.8775	0.154993	1	AT-hook-containing transcription factor-like
LOC104916711	0.623544	1	-0.786639	0.0357881	-0.416538	0.734069	0.99177	0.0697285	integrin alpha-IIb-like
LOC104916712	0.15449	1	0.539515	0.0434127	0.181512	0.968092	-0.199689	1	putative N-acetyltransferase 8B
LOC104916717	-0.180532	1	-0.70613	0.00363513	-0.323827	0.624241	0.203226	1	zinc finger MIZ domain-containing protein 2-like
LOC104916784	0.383361	1	-0.474632	0.3477	0.74433	0.624418	1.60058	0.00568844	class II histocompatibility antigen, B-L beta chain-like
LOC104916803	1.87457	1	2.03622	0.0337151	0.486368	1	0.295856	1	V-type proton ATPase subunit G 1-like
LOC104916812	-0.757524	1	-1.54047	0.000884422	0.446843	0.886274	1.23973	0.148277	uncharacterized LOC104916812
LOC104916813	0.194709	1	-0.217666	0.647237	-0.896248	0.0293549	-0.489433	0.908496	3 beta-hydroxysteroid dehydrogenase/Delta 5-->4-isomerase-like
LOC104916823	-0.329322	1	-0.651005	0.0182781	-0.17703	1	0.150495	1	maestro heat-like repeat-containing protein family member 1
LOC104916827	0.155713	1	-0.829804	7.97381e-06	-0.920932	0.0358482	0.0659928	1	cadherin EGF LAG seven-pass G-type receptor 2-like
LOC104916850	-0.154476	1	-1.85945	8.74972e-05	-1.05941	0.171022	0.641576	1	uncharacterized LOC104916850
LOC104916853	-0.276225	1	-0.716375	0.00414973	-0.335518	0.714018	0.107852	1	death-associated protein kinase 1-like
LOC104916862	-0.0300105	1	-0.987834	0.00889338	-0.877717	0.255297	0.0840305	1	transcription factor E3-like
LOC104916863	-0.199829	1	-1.6883	0.00224468	-1.04299	0.28134	0.446648	1	plectin-like
LOC104916867	-0.0127093	1	-1.53624	1.36894e-06	-1.41818	0.000380566	0.111668	1	flocculation protein FLO11-like
LOC104916880	-0.872659	1	-1.73607	0.00264484	-0.854926	0.484133	0.018911	1	neuroblast differentiation-associated protein AHNAK-like
LOC104916890	-0.213429	1	-1.09885	2.97592e-06	-0.513855	0.418066	0.368696	0.833189	E3 ubiquitin-protein ligase synoviolin-like
LOC104916910	-0.134189	1	-0.70965	0.020661	-0.219545	0.901981	0.354458	0.961178	retinoic acid receptor RXR-beta-like
LOC104916915	-0.989786	1	-1.21701	0.0439176	-0.682798	0.71489	-0.477094	1	ETS translocation variant 3-like protein
LOC104916935	0.451743	1	-0.00689609	1	-0.812671	0.0108021	-0.345202	0.989565	histone H1.11R-like
LOC104916939	-0.313504	1	-1.08778	0.00165439	-0.417205	0.721669	0.362754	1	thyroid hormone receptor alpha-like
LOC104916941	0.62201	1	-0.405881	0.678224	0.259842	1	1.29065	0.00732925	TERF1-interacting nuclear factor 2-like
LOC104916953	-0.202606	1	-1.0338	0.0018473	-0.480516	0.563641	0.351448	1	lysine-specific demethylase 5C-like
LOC104916958	-0.211477	1	-1.1072	0.0114381	-0.515642	0.74839	0.392167	1	class E basic helix-loop-helix protein 40-like
LOC104916989	-0.129053	1	-0.782851	0.0362916	-0.528126	0.570305	0.116972	1	DNA-directed RNA polymerase II subunit RPB1-like
LOC104917002	0.295364	1	0.596775	6.12191e-06	0.38324	0.256017	0.084972	1	cytochrome c oxidase subunit 6B1
LOC104917003	-5.6921	0.514618	0.569042	0.78049	1.52991	0.631365	-4.76037	0.0417025	zonadhesin-like
LOC104917005	-0.13507	1	-0.49987	0.00607349	-0.523177	0.469565	-0.153711	1	microfibril-associated glycoprotein 4-like
LOC104917012	-0.0752473	1	-0.393578	0.0333906	-0.335303	0.600506	-0.0122175	1	plectin-like
LOC104917038	0.113814	1	-2.46043	5.45912e-08	-1.1134	0.126845	1.46091	0.104056	E3 ubiquitin-protein ligase HUWE1-like
LOC104917040	0.0600623	1	-1.40685	0.0114381	-0.917827	0.435525	0.537628	1	36.4 kDa proline-rich protein-like
LOC104917059	-0.164418	1	-1.43165	0.0347938	-0.616671	0.834688	0.652217	1	histone-lysine N-methyltransferase SETD1A-like
LOC104917082	-0.528499	1	-1.04286	0.00299481	-0.428883	0.712184	0.0864872	1	sericin-1-like
LOC104917089	-0.255708	1	-0.74294	0.0118001	-0.465635	0.487695	0.025492	1	uncharacterized LOC104917089
LOC104917099	-0.0394983	1	-1.32405	2.63202e-05	-0.791701	0.151271	0.498875	0.921857	histone-lysine N-methyltransferase 2D-like
LOC104917103	0.0617443	1	-0.819474	0.0126278	-0.236368	0.956658	0.648606	0.375698	circumsporozoite protein-like
LOC104917105	0.0100635	1	-3.06772	0.00566209	-1.015	0.782466	2.08354	0.636672	heat shock factor protein 1-like
LOC104917111	-0.00492789	1	-1.12899	5.32026e-07	-0.649699	0.26802	0.472908	0.694185	chromodomain-helicase-DNA-binding protein 8-like
LOC104917118	-0.485165	1	-1.32509	0.0013699	-0.752082	0.41448	0.106506	1	proline-rich protein 4-like
LOC104917120	-0.523946	1	-2.54154	3.01375e-07	-0.870567	0.295684	1.14431	0.578976	neuroblast differentiation-associated protein AHNAK-like
LOC104917133	-3.3622	0.891577	2.01893	0.039675	1.20573	0.677158	-4.17432	0.00202804	uncharacterized LOC104917133
LOC104917160	-0.34878	1	-0.53638	0.00496962	-0.259826	0.833513	-0.0762455	1	transcription intermediary factor 1-beta-like
LOC104917161	-0.214288	1	-0.780949	0.0028823	-0.500993	0.489581	0.0646393	1	transcription intermediary factor 1-beta-like
LOC104917166	-0.394063	1	-0.734231	5.85336e-07	-0.480214	0.583494	-0.12768	1	uncharacterized LOC104917166
LOC104917167	-0.0873941	1	-0.679284	7.97381e-06	-0.360151	0.376109	0.234352	1	neuroblast differentiation-associated protein AHNAK-like
LOC104917178	0.0252912	1	1.64349	0.000957647	0.303481	1	-1.31762	0.0560238	feather keratin Cos1-1/Cos1-3/Cos2-1-like
LOC104917186	-0.522581	1	-0.854168	0.00386179	0.0925859	1	0.422457	0.988461	beta-arrestin-1-like
LOC104917188	0.31905	1	0.718703	0.000372311	0.314748	0.712729	-0.0833113	1	uncharacterized LOC104917188
LOC104917196	0.666992	1	-0.0296055	1	-0.902054	0.0316716	-0.207331	1	osteoclast-associated immunoglobulin-like receptor
LOC104917199	0.145543	1	-0.175767	0.965389	0.931191	0.244243	1.25931	0.00698529	uncharacterized LOC104917199
LOC104917206	0.0806734	1	-0.841911	0.00297287	-0.358613	0.791297	0.575966	0.672198	uncharacterized LOC104917206
LOC104917210	0.15946	1	-0.837182	0.029857	-0.334877	0.889543	0.663633	0.577327	semaphorin-4C-like
LOC104917248	0.666554	1	-3.18203	2.73529e-05	-1.83471	0.0665046	2.02667	0.260462	serine/arginine-rich splicing factor 6-like
LOC104917305	-1.30249	1	-2.10022	0.166234	0.640562	1	1.45875	0.0234172	myelin-oligodendrocyte glycoprotein-like
LOC104917314	5.33544	0.936544	0.220193	0.939901	-6.37719	4.98354e-07	-1.40665	0.602392	14-3-3 protein gamma-B
LOC104917334	0.0134046	1	-0.502532	0.00956097	-0.398248	0.243222	0.118645	1	MARCKS-related protein-like
LOC104917341	0.0506926	1	-0.767281	0.00642819	-0.801081	0.25329	0.0176198	1	glutamate dehydrogenase 1, mitochondrial pseudogene
LOC104917344	-0.0774518	1	-0.97789	0.0146233	-0.848589	0.307694	0.0476621	1	carbohydrate sulfotransferase 7-like
LOC104917359	0.262489	1	0.98945	2.08508e-18	0.328614	0.333172	-0.400217	0.192628	nucleoside diphosphate kinase pseudogene
LOC104917367	0.161805	1	0.577923	0.00018926	0.430545	0.188487	0.0157958	1	cytochrome b-c1 complex subunit 9
LOC104917425	-0.303091	1	-0.838944	0.0167631	-0.428773	0.836613	0.099488	1	ATP-binding cassette sub-family D member 2-like
LOC104917491	-0.0821276	1	-1.04935	0.000892124	-0.657736	0.245689	0.306631	1	reelin-like
LOC104917508	-0.0808837	1	-0.202518	0.853334	2.01205	0.0140539	2.12919	0.0826147	uncharacterized LOC104917508
LOC104917509	-0.238356	1	0.300493	0.348643	2.32981	0.00225133	1.78167	0.100242	epithelial-stromal interaction protein 1-like
LOC104917522	0.206291	1	0.0380486	1	1.8779	0.0232641	2.04045	0.0658033	epithelial-stromal interaction protein 1-like
LOC104917534	0.236471	1	0.7802	0.000811822	0.29264	0.796096	-0.253261	1	mitochondrial intermediate peptidase-like
LOC104917540	-1.23955	0.891577	0.972033	0.0304553	0.581415	0.641914	-1.63146	0.00272825	uncharacterized LOC104917540
LOC104917541	-0.594942	1	-2.26423	0.0140438	-0.29902	1	1.39304	0.83943	voltage-dependent calcium channel subunit alpha-2/delta-1-like
LOC104917564	0.27228	1	0.0604936	1	1.24624	0.100804	1.45229	0.0483935	uncharacterized LOC104917564
LOC104917573	-0.256319	1	-0.974791	0.00199282	-0.293537	0.897741	0.421765	1	uncharacterized LOC104917573
LOC104917580	-0.0517403	1	-0.746475	0.0434127	-0.590906	0.603407	0.107945	1	sister chromatid cohesion protein PDS5 homolog B-like
LOC104917587	-0.187756	1	-0.994668	0.010591	-0.3095	0.855515	0.501871	0.965642	transcriptional coactivator YAP1-like
LOC104917604	0.0401934	1	0.545979	0.046748	0.440736	0.590295	-0.0639907	1	intraflagellar transport protein 88 homolog
LOC654833	0.0737491	1	0.292214	0.0431724	0.31123	0.456497	0.0961031	1	myosin light polypeptide 6
LOC723978	0.164048	1	0.835185	6.70811e-10	0.562609	0.0378015	-0.106105	1	cytochrome c oxidase subunit VIIc precursor
LOC723980	0.531967	1	0.473647	0.361213	2.45567	0.0140848	2.51774	4.31158e-06	avidin
LOC723981	0.181217	1	0.648031	4.76449e-07	0.346028	0.291053	-0.120269	1	cytochrome c oxidase subunit VIIb precursor
LOC723983	0.0495424	1	0.523567	4.16664e-06	0.341955	0.298774	-0.130323	1	cytochrome c oxidase subunit VIa
LPAR6	0.0492533	1	0.33077	0.031907	-0.229281	0.677771	-0.510453	0.0330365	lysophosphatidic acid receptor 6
LRCH2	-0.170322	1	-0.596975	0.00650355	-0.375557	0.558752	0.0477354	1	leucine-rich repeats and calponin homology (CH) domain containing 2
LRG1	0.412809	1	-0.106298	1	0.780211	0.458662	1.30111	0.00646472	leucine-rich alpha-2-glycoprotein 1
LRP4	-0.314937	1	-0.539528	0.0131114	-0.684045	0.0163888	-0.451154	0.705518	low density lipoprotein receptor-related protein 4
LRP6	-0.311103	1	-1.02873	0.00961726	-0.42483	0.654729	0.2998	1	low density lipoprotein receptor-related protein 6
LRRC14	-0.0440396	1	-0.606773	0.0341946	-0.0537114	1	0.517179	0.608373	leucine rich repeat containing 14
LRRC8A	0.0149997	1	-0.354631	0.0413232	-0.341238	0.416643	0.0295967	1	leucine rich repeat containing 8 family, member A
LRRN3	-0.140244	1	-0.059149	1	1.67257	0.00047278	1.59336	0.0364864	leucine rich repeat neuronal 3
LSM1	0.189196	1	0.476639	0.0131596	0.449615	0.406459	0.164421	1	LSM1, U6 small nuclear RNA associated
LSM10	-0.0767194	1	0.480101	0.0394602	0.337688	0.737986	-0.216657	1	LSM10, U7 small nuclear RNA associated
LSM14A	-0.154339	1	-0.442418	0.00861056	-0.244525	0.831951	0.0388435	1	LSM14A, SCD6 homolog A (S. cerevisiae)
LSM3	0.0466867	1	0.652237	1.67681e-05	0.406638	0.223447	-0.199887	1	LSM3 homolog, U6 small nuclear RNA associated (S. cerevisiae)
LSM5	0.186244	1	0.560527	0.000940147	0.256956	0.773703	-0.120296	1	LSM5 homolog, U6 small nuclear RNA associated (S. cerevisiae)
LSM6	0.142574	1	0.760833	9.58501e-05	0.722668	0.0323517	0.103722	1	LSM6 homolog, U6 small nuclear RNA associated (S. cerevisiae)
LSM7	0.185278	1	0.455982	0.000478201	0.219531	0.668715	-0.0486263	1	LSM7 homolog, U6 small nuclear RNA associated (S. cerevisiae)
LSM8	0.176163	1	0.471017	0.00958897	0.35037	0.541731	0.0548917	1	LSM8 homolog, U6 small nuclear RNA associated (S. cerevisiae)
LTB4R	0.0684576	1	-0.76416	0.0268642	-0.53899	0.488654	0.287336	1	leukotriene B4 receptor
LUM	0.683966	1	0.477193	0.014001	-0.157344	0.993777	0.0535675	1	lumican
LUZP2	-0.383456	1	0.763219	0.0203469	0.329179	0.71667	-0.819856	0.129848	leucine zipper protein 2
LY86	0.0420021	1	0.73568	6.12191e-06	-0.00499544	1	-0.706056	0.0916687	lymphocyte antigen 86
LY96	-0.0155123	1	0.466542	0.00071095	0.560098	0.119107	0.0717724	1	lymphocyte antigen 96
LYRM2	-0.125636	1	0.678994	0.00252231	0.864157	0.0125724	0.0653471	1	LYR motif containing 2
LYRM4	0.282308	1	0.508002	0.0410059	0.130507	1	-0.0968284	1	LYR motif containing 4
LYRM7	0.0911113	1	0.450422	0.0103189	0.254578	0.674218	-0.102971	1	LYR motif containing 7
LYSMD2	0.123509	1	0.406967	0.003607	0.368473	0.244333	0.084991	1	LysM, putative peptidoglycan-binding, domain containing 2
LYVE1	-0.0800872	1	0.25527	0.181086	-0.46399	0.13181	-0.802092	0.00865268	lymphatic vessel endothelial hyaluronan receptor 1
MACF1	-0.544979	1	-1.49022	4.04921e-10	-0.50883	0.538255	0.439635	0.868243	microtubule-actin crosslinking factor 1
MAD2L1	0.213229	1	0.337036	0.0209388	0.0291036	1	-0.0960686	1	MAD2 mitotic arrest deficient-like 1 (yeast)
MAEA	0.0278994	1	0.314186	0.00961726	0.218261	0.657921	-0.0668482	1	macrophage erythroblast attacher
MAF	-0.326074	1	-0.577948	0.00956097	-0.183562	0.940802	0.0715514	1	v-maf avian musculoaponeurotic fibrosarcoma oncogene homolog
MAF1	-0.0929404	1	-0.530614	0.0237444	-0.171292	0.952673	0.263271	0.981611	MAF1 homolog (S. cerevisiae)
MAFA	-0.203044	1	-0.551506	0.0307644	0.100884	1	0.455444	0.889351	v-maf avian musculoaponeurotic fibrosarcoma oncogene homolog A
MAGOH	0.119713	1	0.484978	9.04658e-05	0.269218	0.536077	-0.0947206	1	mago-nashi homolog, proliferation-associated (Drosophila)
MAK16	0.0810287	1	0.532148	1.66644e-05	0.311028	0.380055	-0.138189	1	MAK16 homolog (S. cerevisiae)
MAN1A1	-0.0843228	1	-0.367402	0.0112605	-0.298237	0.711853	-0.0212901	1	mannosidase, alpha, class 1A, member 1
MANF	0.162781	1	0.379106	0.0126278	0.786542	0.0042051	0.572351	0.0144073	mesencephalic astrocyte-derived neurotrophic factor
MAP1S	-0.212543	1	-0.706393	0.000990691	-0.576864	0.183629	-0.0780587	1	microtubule-associated protein 1S
MAP2K3	-0.0601213	1	-0.453604	0.0196947	-0.14579	0.969511	0.247505	1	mitogen-activated protein kinase kinase 3
MAP3K6	-0.515873	1	-0.0168169	1	1.57024	0.160624	1.07718	0.0102402	mitogen-activated protein kinase kinase kinase 6
MAP4	-0.230773	1	-0.690977	2.23497e-08	-0.194874	0.825216	0.266973	0.68975	microtubule-associated protein 4
MAP4K4	0.00637332	1	-0.411035	0.0121676	-0.252201	0.546255	0.167695	1	mitogen-activated protein kinase kinase kinase kinase 4
MAP7D1	-0.0555066	1	-0.372124	0.0345819	-0.36931	0.274727	-0.0514431	1	MAP7 domain containing 1
MAPKAPK2	-0.0521243	1	-0.32876	0.0216264	-0.0983014	1	0.177989	1	mitogen-activated protein kinase-activated protein kinase 2
MAPKBP1	-0.303243	1	-0.551177	0.0166434	-0.268247	0.790738	-0.020261	1	mitogen-activated protein kinase binding protein 1
MAPT	0.426428	1	-0.998701	0.0361374	-0.277004	0.968838	1.15082	0.0301347	microtubule-associated protein tau
MASP1	0.413963	1	-0.00821819	1	0.900992	0.220614	1.32741	0.0137028	mannan-binding lectin serine peptidase 1 (C4/C2 activating component of Ra-reactive factor)
MAST3	0.000400397	1	-0.404375	0.00697626	-0.00857147	1	0.398755	0.280286	microtubule associated serine/threonine kinase 3
MATN3	-0.162506	1	0.108936	0.853176	-0.646784	0.229488	-0.922649	0.0153804	matrilin 3
MATN4	-1.38743	1	-2.93565	0.0119538	0.456121	1	2.06429	0.640917	matrilin 4
MAU2	-0.213481	1	-0.594707	0.0104644	-0.309268	0.607324	0.0703114	1	MAU2 sister chromatid cohesion factor
MAZ	-0.262205	1	-0.618987	0.0324089	-0.449524	0.657242	-0.0900848	1	MYC-associated zinc finger protein (purine-binding transcription factor)
MBNL1	-0.105875	1	-0.616372	0.000330276	-0.366874	0.391892	0.141858	1	muscleblind-like splicing regulator 1
MC1R	-0.0203211	1	-2.05733	0.115395	-2.5559	0.0364574	-0.550228	1	melanocortin 1 receptor (alpha melanocyte stimulating hormone receptor)
MCFD2	0.31854	1	0.545898	1.2178e-06	0.179408	0.778505	-0.0470947	1	multiple coagulation factor deficiency 2
MCRS1	0.0273727	1	0.290253	0.0492501	0.281242	0.443107	0.0182168	1	microspherule protein 1
MCTS1	-0.010814	1	0.365061	0.0161547	0.292573	0.4028	-0.0834625	1	malignant T cell amplified sequence 1
MDH1	0.0892903	1	0.391581	0.000265791	0.115162	0.96798	-0.188011	0.886452	malate dehydrogenase 1, NAD (soluble)
MDH2	0.104545	1	0.458101	0.000171187	0.279039	0.45564	-0.0760192	1	malate dehydrogenase 2, NAD (mitochondrial)
MDM2	-0.241223	1	-0.584386	0.00304693	-0.242819	0.676301	0.101046	1	MDM2 proto-oncogene, E3 ubiquitin protein ligase
MDM4	-0.154734	1	-0.536647	0.0087054	-0.215575	0.792277	0.164902	1	MDM4, p53 regulator
ME1	-0.231003	1	0.328559	0.212377	-0.27752	0.725495	-0.838067	0.00184194	malic enzyme 1, NADP(+)-dependent, cytosolic
MED10	-0.00517344	1	0.332223	0.0457408	0.185032	0.792991	-0.152301	1	mediator complex subunit 10
MED12	-0.290485	1	-0.447222	0.00214249	-0.0688314	1	0.0883924	1	mediator complex subunit 12
MED12L	-0.0799925	1	-0.615425	2.09668e-06	-0.194338	0.768381	0.342529	0.295135	mediator complex subunit 12-like
MED13L	-0.225449	1	-0.328633	0.0133206	-0.0798112	1	0.0261866	1	mediator complex subunit 13-like
MED18	-0.137386	1	-0.326193	0.0409317	-0.168575	0.81763	0.0197102	1	mediator complex subunit 18
MED21	-0.0824331	1	0.399166	0.0150452	0.479966	0.105432	-0.000394883	1	mediator complex subunit 21
MED24	-0.378358	1	-0.465945	0.0166434	-0.0183362	1	0.0681395	1	mediator complex subunit 24
MED30	0.01011	1	0.49569	0.00362443	0.0973729	1	-0.387207	0.40337	mediator complex subunit 30
MED31	0.0547306	1	0.381608	0.003607	0.103044	0.999479	-0.224215	0.810943	mediator complex subunit 31
MED6	0.141168	1	0.270212	0.0434127	0.115435	0.965832	-0.0143632	1	mediator complex subunit 6
MED7	-0.0145421	1	0.501068	0.00053139	0.355292	0.255274	-0.159282	1	mediator complex subunit 7
MED9	0.018929	1	0.507866	0.000113558	0.395043	0.183233	-0.0932091	1	mediator complex subunit 9
MEF2A	-0.115595	1	-0.331513	0.00849413	-0.15604	0.833513	0.0611423	1	myocyte enhancer factor 2A
MEF2D	-0.0422577	1	-0.597373	0.000330276	-0.372833	0.562472	0.179043	1	myocyte enhancer factor 2D
MEP1A	0.805995	1	-0.550591	0.646727	2.10828	0.000290065	3.47203	0.00169856	meprin A, alpha (PABA peptide hydrolase)
METTL23	0.0023907	1	0.385673	0.00760334	0.384993	0.290765	0.00662313	1	methyltransferase like 23
MGAT3	-0.0701335	1	-0.342016	0.00468828	-0.312951	0.299625	-0.0378239	1	mannosyl (beta-1,4-)-glycoprotein beta-1,4-N-acetylglucosaminyltransferase
MGAT5	-0.119529	1	-0.734733	0.0233597	-0.34898	0.698807	0.262723	1	mannosyl (alpha-1,6-)-glycoprotein beta-1,6-N-acetyl-glucosaminyltransferase
MGST1	0.251211	1	0.6288	1.09713e-05	0.291952	0.677771	-0.0876674	1	microsomal glutathione S-transferase 1
MGST2	0.0569801	1	0.451743	0.029662	1.03245	0.0501119	0.62634	0.628318	microsomal glutathione S-transferase 2
MGST3	0.0230229	1	0.534226	0.000579899	0.571825	0.106299	0.0582377	1	microsomal glutathione S-transferase 3
MIA3	-0.0146548	1	-0.619751	8.75737e-05	-0.230151	0.69046	0.374833	0.470694	melanoma inhibitory activity family, member 3
MIB1	-0.272338	1	-0.43243	0.0170938	-0.224921	0.800913	-0.0661931	1	mindbomb E3 ubiquitin protein ligase 1
MICALL1	-0.130445	1	-0.396243	0.000883992	-0.115062	0.97942	0.149541	1	MICAL-like 1
MIF	0.0134987	1	0.435946	0.0016572	0.414052	0.294526	-0.00272618	1	macrophage migration inhibitory factor (glycosylation-inhibiting factor)
MILR1	-0.0541072	1	0.393782	0.031549	0.184147	0.867132	-0.262044	0.805214	mast cell immunoglobulin-like receptor 1
MINOS1	0.131172	1	0.610455	9.17216e-07	0.353411	0.350079	-0.124705	1	mitochondrial inner membrane organizing system 1
MITF	-0.464814	1	-0.698856	0.000356838	-0.482706	0.550323	-0.248827	1	microphthalmia-associated transcription factor
MKL1	-0.101706	1	-0.285104	0.0166434	-0.0626638	1	0.120989	1	megakaryoblastic leukemia (translocation) 1
MLLT1	-0.365107	1	-0.62497	0.0187525	-0.359764	0.543203	-0.100269	1	myeloid/lymphoid or mixed-lineage leukemia (trithorax homolog, Drosophila); translocated to, 1
MLXIP	-0.146162	1	-0.48804	0.003729	-0.296767	0.546255	0.0447903	1	MLX interacting protein
MMP9	0.292111	1	0.0606673	1	1.48291	0.0160875	1.72515	0.00177832	matrix metallopeptidase 9 (gelatinase B, 92kDa gelatinase, 92kDa type IV collagenase)
MND1	0.10279	1	0.423507	0.00215028	-0.283633	0.43919	-0.603256	0.0344451	meiotic nuclear divisions 1 homolog (S. cerevisiae)
MOB1A	0.0525726	1	0.307323	0.0065804	0.0576043	1	-0.199056	0.858412	MOB kinase activator 1A
MORF4L1	-0.028857	1	0.3187	0.0119538	0.348877	0.233533	0.00117407	1	mortality factor 4 like 1
MPC1	0.178382	1	0.344326	0.0199254	0.257845	0.655952	0.0885592	1	mitochondrial pyruvate carrier 1
MPHOSPH6	0.0296088	1	0.341641	0.00561417	0.100349	0.994128	-0.212428	0.818816	M-phase phosphoprotein 6
MRGBP	0.103403	1	0.274482	0.0409317	-0.299272	0.442967	-0.47427	0.0836168	MRG/MORF4L binding protein
MRPL12	0.276602	1	0.388531	0.0323945	0.18836	0.785054	0.0794692	1	mitochondrial ribosomal protein L12
MRPL13	0.0913299	1	0.602101	1.45393e-05	0.302887	0.491162	-0.207207	0.952878	mitochondrial ribosomal protein L13
MRPL14	0.0126724	1	0.446487	0.000607708	0.117194	0.972873	-0.315294	0.531495	mitochondrial ribosomal protein L14
MRPL15	0.0423654	1	0.736543	1.72065e-09	0.439126	0.10921	-0.256081	0.739044	mitochondrial ribosomal protein L15
MRPL17	0.223038	1	0.383906	0.00628779	0.151442	0.838485	-0.00850893	1	mitochondrial ribosomal protein L17
MRPL20	0.259385	1	0.523234	4.13113e-06	0.282354	0.49285	0.0207394	1	mitochondrial ribosomal protein L20
MRPL27	0.273434	1	0.499916	0.00268104	0.360713	0.279896	0.137175	1	mitochondrial ribosomal protein L27
MRPL28	0.150866	1	0.422941	0.00164399	0.181889	0.738111	-0.0890045	1	mitochondrial ribosomal protein L28
MRPL3	0.0248532	1	0.382781	0.00804949	0.116097	0.959572	-0.241883	0.7354	mitochondrial ribosomal protein L3
MRPL30	0.397248	1	0.622526	0.000258476	0.181783	0.923317	-0.0471655	1	mitochondrial ribosomal protein L30
MRPL32	0.110029	1	0.308553	0.0258773	0.0959012	1	-0.102622	1	mitochondrial ribosomal protein L32
MRPL33	0.294994	1	0.452833	0.000988409	0.280073	0.569532	0.125877	1	mitochondrial ribosomal protein L33
MRPL34	0.163765	1	0.389493	0.0457668	0.111863	0.999479	-0.110946	1	mitochondrial ribosomal protein L34
MRPL38	0.0709171	1	0.39215	0.00362443	-0.00582661	1	-0.326005	0.47157	mitochondrial ribosomal protein L38
MRPL39	0.0503576	1	0.357731	0.0471767	0.21124	0.74904	-0.0931752	1	mitochondrial ribosomal protein L39
MRPL40	0.0190267	1	0.502756	0.000675604	0.23688	0.628669	-0.246423	0.784198	mitochondrial ribosomal protein L40
MRPL42	0.396977	1	0.507543	0.00298395	0.320892	0.340581	0.211782	0.989357	mitochondrial ribosomal protein L42
MRPL45	0.149326	1	0.278014	0.0450593	-0.137725	0.882725	-0.265756	0.672198	mitochondrial ribosomal protein L45
MRPL47	0.126303	1	0.496848	0.00249688	0.406184	0.373548	0.0339507	1	mitochondrial ribosomal protein L47
MRPL50	0.126535	1	0.461513	0.00877307	0.226756	0.753322	-0.108045	1	mitochondrial ribosomal protein L50
MRPL51	0.191173	1	0.460628	0.00285121	0.0439242	1	-0.223174	0.979003	mitochondrial ribosomal protein L51
MRPL53	-0.148527	1	0.521037	0.0120717	0.426352	0.418838	-0.244146	0.957393	mitochondrial ribosomal protein L53
MRPL54	0.223156	1	0.545945	0.00323861	0.189675	0.941164	-0.126836	1	mitochondrial ribosomal protein L54
MRPL57	-0.0823406	1	0.511793	4.40418e-05	0.380142	0.175848	-0.213408	0.909076	mitochondrial ribosomal protein L57
MRPS11	0.159841	1	0.495371	0.0012876	0.340607	0.293886	0.0062236	1	mitochondrial ribosomal protein S11
MRPS12	0.317279	1	0.554718	0.000354205	0.12183	0.994881	-0.109705	1	mitochondrial ribosomal protein S12
MRPS14	0.119665	1	0.518001	1.3278e-05	0.35762	0.263129	-0.0411031	1	mitochondrial ribosomal protein S14
MRPS15	0.210269	1	0.425941	0.00303639	0.235738	0.600506	0.0218464	1	mitochondrial ribosomal protein S15
MRPS17	0.143909	1	0.568059	3.6942e-06	0.247928	0.593398	-0.175782	0.997659	mitochondrial ribosomal protein S17
MRPS18A	0.0600425	1	0.603253	0.00019801	0.409125	0.177439	-0.134968	1	mitochondrial ribosomal protein S18A
MRPS18C	0.0468684	1	0.667662	0.000360849	0.505874	0.133305	-0.114336	1	mitochondrial ribosomal protein S18C
MRPS21	0.351409	1	0.626986	1.54048e-06	0.391083	0.183233	0.115586	1	mitochondrial ribosomal protein S21
MRPS23	0.275807	1	0.42871	0.0284639	0.0757757	1	-0.0746396	1	mitochondrial ribosomal protein S23
MRPS25	0.159336	1	0.444069	0.000894431	0.330671	0.365074	0.0464562	1	mitochondrial ribosomal protein S25
MRPS27	0.105979	1	0.397851	0.00695483	0.194262	0.741475	-0.0975745	1	mitochondrial ribosomal protein S27
MRPS28	0.178698	1	0.760147	3.86167e-05	0.436641	0.418838	-0.142882	1	mitochondrial ribosomal protein S28
MRPS31	0.091695	1	0.45535	0.000714571	0.293817	0.37412	-0.0702718	1	mitochondrial ribosomal protein S31
MRPS33	0.0927662	1	0.324854	0.0135174	0.122188	0.95347	-0.108533	1	mitochondrial ribosomal protein S33
MRPS7	0.0335416	1	0.338091	0.00436165	0.307674	0.333172	0.00291471	1	mitochondrial ribosomal protein S7
MRTO4	0.0668454	1	0.523154	9.04658e-05	0.408873	0.138692	-0.0462894	1	mRNA turnover 4 homolog (S. cerevisiae)
MSANTD1	0.0685264	1	0.75982	0.0220767	0.392207	0.757127	-0.290952	1	Myb/SANT-like DNA-binding domain containing 1
MSMO1	0.315303	1	0.542055	0.0421009	0.503356	0.40294	0.277754	0.803317	methylsterol monooxygenase 1
MSMP	-0.613453	1	-0.893248	0.0253895	-0.468859	0.690822	-0.189575	1	microseminoprotein, prostate associated
MSRB1	0.109057	1	0.397559	0.00124717	0.0481677	1	-0.23903	0.704031	methionine sulfoxide reductase B1
MTCP1	-0.161733	1	-0.64713	0.00780477	-0.328429	0.665968	0.158743	1	mature T-cell proliferation 1
MTF1	-0.156771	1	-0.55288	0.0469433	-0.237389	0.745801	0.157043	1	metal-regulatory transcription factor 1
MTHFR	-0.38333	1	0.203907	0.318437	0.607061	0.0266788	0.0212011	1	methylenetetrahydrofolate reductase (NAD(P)H)
MTHFS	0.192831	1	0.558792	0.00157028	0.439569	0.410359	0.0710157	1	5,10-methenyltetrahydrofolate synthetase (5-formyltetrahydrofolate cyclo-ligase)
MTIF3	0.0237781	1	0.405911	0.0446234	0.320292	0.597783	-0.061072	1	mitochondrial translational initiation factor 3
MTMR10	-0.154465	1	-0.478719	0.0121029	-0.129472	0.941761	0.196152	1	myotubularin related protein 10
MTMR3	-0.239178	1	-0.412728	0.00681984	-0.212948	0.769056	-0.0411542	1	myotubularin related protein 3
MTMR8	-0.209774	1	-0.66139	0.0319053	-0.439942	0.622737	0.00893087	1	myotubularin related protein 8
MTSS1L	-0.451011	1	-1.05762	4.76449e-07	-0.359717	0.636777	0.25833	1	metastasis suppressor 1-like
MTX2	0.121519	1	0.32878	0.0129031	0.183044	0.737218	-0.0232846	1	metaxin 2
MUC13	-0.606966	1	-0.237096	1	2.61036	1.16141e-06	2.24727	0.000220296	mucin 13, cell surface associated
MUC2	0.323428	1	0.0513712	1	3.74261	5.98824e-06	4.0218	3.64878e-08	mucin 2, oligomeric mucus/gel-forming
MVB12B	-0.286195	1	-0.813996	8.23886e-05	-0.28715	0.698903	0.241173	1	multivesicular body subunit 12B
MX1	-0.156762	1	0.54474	0.468776	5.28947	0.000128918	4.57812	0.000797639	MX dynamin-like GTPase 1
MXD1	0.0293634	1	-0.512789	0.00300518	-0.205056	0.774657	0.338054	0.826703	MAX dimerization protein 1
MXRA5	0.211884	1	-0.332616	0.196641	-1.26926	1.67276e-06	-0.727586	0.00996061	matrix-remodelling associated 5
MYCBP	-0.142221	1	0.819395	0.000158676	0.347462	0.400314	-0.61337	0.0634253	MYC binding protein
MYCBP2	-0.116462	1	-0.689029	0.0110646	-0.39114	0.402381	0.178134	1	MYC binding protein 2, E3 ubiquitin protein ligase
MYEOV2	0.223914	1	0.637496	0.000327546	0.465586	0.13137	0.0554016	1	myeloma overexpressed 2
MYL9	-0.0898548	1	0.292352	0.0449708	0.576812	0.139743	0.201793	0.952907	myosin, light chain 9, regulatory
MYO18A	-0.108265	1	-0.483738	0.000427636	-0.274216	0.600926	0.108167	1	myosin XVIIIA
MYO1D	-0.0409526	1	-0.736719	0.0403743	0.225615	1	0.92349	0.0590915	myosin ID
N4BP2	-0.0758029	1	-0.889731	0.00157028	-0.745506	0.0634309	0.06624	1	NEDD4 binding protein 2
NAA20	0.0830899	1	0.30357	0.0239505	0.21679	0.668715	-0.00223036	1	N(alpha)-acetyltransferase 20, NatB catalytic subunit
NAAA	0.0551089	1	0.396892	0.0416684	0.365983	0.296309	0.0241857	1	N-acylethanolamine acid amidase
NAB2	-0.262366	1	-0.903542	0.000312527	-0.599208	0.29107	0.0422527	1	NGFI-A binding protein 2 (EGR1 binding protein 2)
NABP2	0.0665007	1	0.728298	0.0274932	0.555855	0.451135	-0.106747	1	nucleic acid binding protein 2
NACA	0.109874	1	0.465832	0.000601754	0.135918	0.884515	-0.219336	0.855932	nascent polypeptide-associated complex alpha subunit
NANP	-0.0506674	1	-0.879629	0.0348354	-0.265295	0.926166	0.580648	0.891637	N-acetylneuraminic acid phosphatase
NAP1L1	-0.0176988	1	0.31108	0.0158804	0.00199568	1	-0.326317	0.345255	nucleosome assembly protein 1-like 1
NAP1L4	0.0238148	1	0.230645	0.0437714	0.0614447	1	-0.145856	1	nucleosome assembly protein 1-like 4
NAV1	-0.277791	1	-0.502591	0.011011	-0.186476	0.915239	0.0461112	1	neuron navigator 1
NAV3	-0.176625	1	-0.702938	0.00490994	-0.815319	0.225645	-0.290013	1	neuron navigator 3
NCBP2	0.0844402	1	0.384254	0.00138839	0.201802	0.686362	-0.0977876	1	nuclear cap binding protein subunit 2, 20kDa
NCKAP1L	-0.224685	1	-0.533191	0.00510906	-0.270787	0.833993	0.0311118	1	NCK-associated protein 1-like
NCOA1	-0.272415	1	-0.695502	1.28913e-05	-0.296046	0.620838	0.125603	1	nuclear receptor coactivator 1
NCOA2	-0.113296	1	-0.841241	0.00593441	-0.500317	0.482242	0.223505	1	nuclear receptor coactivator 2
NCOA3	-0.313833	1	-0.918003	0.00646899	-0.614705	0.274727	-0.01365	1	nuclear receptor coactivator 3
NCOR1	-0.31546	1	-0.728263	0.00237637	-0.286547	0.681362	0.128896	1	nuclear receptor corepressor 1
NCOR2	-0.245896	1	-0.91207	8.05634e-09	-0.43251	0.361343	0.232272	0.953065	nuclear receptor corepressor 2
NDC1	0.19657	1	0.299069	0.0345819	0.0788225	1	-0.0252567	1	NDC1 transmembrane nucleoporin
NDST2	-0.198114	1	-0.390964	0.024091	-0.0890139	1	0.103397	1	N-deacetylase/N-sulfotransferase (heparan glucosaminyl) 2
NDUFA1	0.281342	1	0.681582	6.43021e-07	0.476584	0.100608	0.0793282	1	NADH dehydrogenase (ubiquinone) 1 alpha subcomplex, 1, 7.5kDa
[truncated: 898 more rows]
