# Supplementary material for: Altered Gene Response to Aflatoxin B1 in the Spleens of Susceptible and Resistant Turkeys
Source: Toxins (Basel). 2019 Apr 28;11(5):242. doi: 10.3390/toxins11050242 (PMC6562755; doi:10.3390/toxins11050242)
Supplement: Supplementary file 1 [file toxins-11-00242-s001.zip › Supplementary Figures and Tables/Supl Table 4 DT AFB vs Cntl.xlsx]

## Sheet: AFB v Cntl
Table S4. Genes showing significant differential expression in AFB1-treated versus control groups in domesticated turkey. Genes highlighted in red are significantly up regulated in the comparison whereas genes highlighted in green are down regulated. Intensity of shading denotes degree of fold change.
Locus	Description	Log2FC	FDR p-value
LOC100539136	GREB1 – growth regulating estrogen receptor binding 1	6.38776	0.00688334
LOC104915640	uncharacterized protein KIAA1755 homolog	4.01921	0.0126024
LOC104911153	uncharacterized LOC104911153 (ncRNA)	3.3081	0.0113811
A1CF	APOBEC1 complementation factor	3.0313	0.0292672
OSTN	osteocrin	2.81797	0.0145604
NME8	NME/NM23 family member 8	2.25019	0.00289388
LOC104910113	uncharacterized LOC104910113 (discontinued ncRNA)	2.21784	0.0230962
DUOXA2	dual oxidase maturation factor 2	2.13318	0.0438001
LOC104916803	V-type proton ATPase subunit G 1-like	2.03622	0.0337151
LOC104917133	uncharacterized LOC104917133 (ncRNA)	2.01893	0.039675
LOC104914572	uncharacterized LOC104914572	1.85013	0.0252108
LOC100543589	60S ribosomal protein L17	1.70819	0.000165128
LOC104917178	feather keratin Cos1-1/Cos1-3/Cos2-1-like	1.64349	0.000957647
KIAA1755	KIAA1755 ortholog	1.58285	0.0436257
LOC100546675	bactericidal permeability-increasing protein-like	1.53935	0.0204384
FAM178B	family with sequence similarity 178, member B	1.48486	0.0189569
LOC104913779	uncharacterized LOC104913779	1.39511	1.91519e-11
LOC104916047	cytochrome c oxidase subunit 7C, mitochondrial pseudogene	1.33263	2.71544e-20
LOC100540132	adenylate kinase isoenzyme 5	1.31848	0.0326534
AREG	amphiregulin	1.31645	0.0076882
SCG5	secretogranin V (7B2 protein)	1.27865	0.0206845
LOC104909920	collagen alpha-1(XII) chain-like	1.26586	2.71544e-20
LOC104915979	uncharacterized LOC104915979	1.26507	0.0452972
LOC104910344	uncharacterized LOC104910344	1.22549	0.0404339
LOC100540196	beta-galactosidase-1-like protein 2	1.19942	0.0196947
LOC104916315	sushi, nidogen and EGF-like domain-containing protein 1	1.15757	0.00475194
LOC104914288	uncharacterized LOC104914288	1.11901	0.00543304
LOC104914459	uncharacterized LOC104914459	1.09199	0.014001
NEDD8	neural precursor cell expressed, developmentally down-regulated 8	1.04437	6.41566e-10
LOC104910590	uncharacterized LOC104910590	1.04213	4.28595e-07
RSPO3	R-spondin 3	1.0405	0.00870962
LOC104916595	erythroblast NAD(P)(+)--arginine ADP-ribosyltransferase-like	1.02624	0.00872115
TCF3	transcription factor 3	-1.00197	2.35714e-06
LOC100549337	uncharacterized LOC100549337	-1.00308	0.00012374
ZNF574	zinc finger protein 574	-1.00477	0.0333906
ANKRD52	ankyrin repeat domain 52	-1.00491	0.000909378
LOC104913925	protein phosphatase 1D-like	-1.00827	1.71474e-06
LOC104913930	mediator of RNA polymerase II transcription subunit 13-like	-1.01301	0.00681984
GFAP	glial fibrillary acidic protein	-1.02404	0.0425346
LRP6	low density lipoprotein receptor-related protein 6	-1.02873	0.00961726
LOC104915950	early growth response protein 3-like	-1.03224	0.000644871
LOC104916953	lysine-specific demethylase 5C-like	-1.0338	0.0018473
LOC104916372	constitutive coactivator of PPAR-gamma-like protein 1	-1.03433	0.00252864
LOC100550505	rho guanine nucleotide exchange factor 40-like	-1.0363	0.000762351
LOC104910666	uncharacterized LOC104910666	-1.03724	0.00681984
LOC104915846	arf-GAP with Rho-GAP domain, ANK repeat and PH domain-containing protein 1-like	-1.03904	0.0117051
LOC100545397	autophagy-related protein 9A-like	-1.04262	0.0136831
LOC104917082	sericin-1-like	-1.04286	0.00299481
LENG8	leukocyte receptor cluster (LRC) member 8	-1.04627	0.00995307
RAI1	retinoic acid induced 1	-1.0467	1.36135e-07
LOC104917491	reelin-like	-1.04935	0.000892124
USP31	ubiquitin specific peptidase 31	-1.04948	0.000888616
LOC104913554	breakpoint cluster region protein-like	-1.05116	0.042137
LOC104914666	MAP kinase-interacting serine/threonine-protein kinase 2-like	-1.05315	2.69145e-05
MTSS1L	metastasis suppressor 1-like	-1.05762	4.76449e-07
LOC104909264	multidrug resistance-associated protein 4-like	-1.05812	0.0302958
CELF1	CUGBP, Elav-like family member 1	-1.05838	0.00815228
ZFHX3	zinc finger homeobox 3	-1.0667	0.000137986
LOC104909964	dystonin-like	-1.06827	0.0026306
LOC104911091	MAX gene-associated protein-like	-1.06991	0.000184685
LOC104912337	protein PRRC2C-like	-1.07115	0.0055925
NOTCH1	notch 1	-1.07212	4.03309e-06
INO80D	INO80 complex subunit D	-1.07446	0.000245662
LOC104914697	transcription factor E2-alpha-like	-1.07548	0.00496054
LOC100549920	protein FAM184A-like	-1.07792	0.000981151
LOC104913597	translational activator GCN1-like	-1.08495	0.00191691
LOC104916939	thyroid hormone receptor alpha-like	-1.08778	0.00165439
LOC100549851	eukaryotic translation initiation factor 4 gamma 3-like	-1.09014	0.0169638
LOC100545856	dmX-like protein 1	-1.09195	0.0297299
LOC100543839	thrombospondin type-1 domain-containing protein 4	-1.09456	0.0394602
LOC104915897	LIX1-like protein	-1.09715	0.00062623
LOC104909840	laminin subunit alpha-4-like	-1.09722	0.0484937
ATF7	activating transcription factor 7	-1.09729	1.42176e-07
LOC104914942	sex comb on midleg-like protein 1	-1.09795	0.0361374
LOC104912127	lysine-specific demethylase 5A-like	-1.09831	0.00153334
LOC104916890	E3 ubiquitin-protein ligase synoviolin-like	-1.09885	2.97592e-06
TTBK2	tau tubulin kinase 2	-1.09951	0.0485295
DOCK3	dedicator of cytokinesis 3	-1.10447	0.0312415
LOC104909947	dystonin-like	-1.10604	0.0393362
LOC104916958	class E basic helix-loop-helix protein 40-like	-1.1072	0.0114381
LOC104915788	protein phosphatase 1 regulatory subunit 37-like	-1.10888	0.0482757
LOC104912417	tyrosine-protein kinase JAK1-like	-1.11094	4.33397e-07
SCG3	secretogranin III	-1.11139	0.000299679
LCOR	ligand dependent nuclear receptor corepressor	-1.11189	0.0203569
LOC100541529	interaptin-like	-1.11963	0.00108305
CSMD2	CUB and Sushi multiple domains 2	-1.12156	0.0379359
NOV	nephroblastoma overexpressed	-1.1223	4.10157e-05
LOC104915487	semaphorin-4C-like	-1.12299	0.000888616
CYR61	cysteine-rich, angiogenic inducer, 61	-1.12592	0.0167631
LOC104917111	chromodomain-helicase-DNA-binding protein 8-like	-1.12899	5.32026e-07
LOC104914333	uncharacterized LOC104914333	-1.13151	0.000216603
NFATC2	nuclear factor of activated T-cells, cytoplasmic, calcineurin-dependent 2	-1.13408	0.00109982
LOC104910867	huntingtin-like	-1.13433	0.0123158
LOC104915953	collagen alpha-1(I) chain-like	-1.14001	4.07865e-05
LOC104912956	chromodomain-helicase-DNA-binding protein 9 pseudogene	-1.1405	0.0333906
LOC104915863	bromodomain-containing protein 4-like	-1.14114	1.12085e-05
LOC100546312	protein Jade-2-like	-1.14471	3.29085e-05
BIRC6	baculoviral IAP repeat containing 6	-1.14739	0.00751815
LOC104910608	WD repeat and FYVE domain-containing protein 3	-1.14984	0.00143692
LOC104914842	nipped-B-like protein	-1.15085	0.00860125
LOC104914394	OTU domain-containing protein 7B-like	-1.152	0.0443875
LOC104916663	uncharacterized LOC104916663	-1.15921	0.0195926
LOC104912836	transient receptor potential cation channel subfamily M member 7-like	-1.15926	0.0416244
LOC100539289	phosphatidate phosphatase LPIN1	-1.15992	0.0114445
LOC104915546	kinesin-like protein KIF1B	-1.16706	0.0492756
NR6A1	nuclear receptor subfamily 6, group A, member 1	-1.16929	0.0119452
HIC2	hypermethylated in cancer 2	-1.17257	0.0142897
LOC104912491	dedicator of cytokinesis protein 7-like	-1.1728	0.00224468
LOC104914280	uncharacterized LOC104914280	-1.17311	0.0167228
LOC104916421	zinc finger and BTB domain-containing protein 12-like	-1.17738	0.00742355
RAB11FIP5	RAB11 family interacting protein 5 (class I)	-1.18705	0.000663793
LOC104910775	protein furry homolog-like	-1.19127	0.00194517
LOC104912727	von Willebrand factor-like	-1.19415	0.00112946
FBXL4	F-box and leucine-rich repeat protein 4	-1.19434	0.00947041
LDB3	LIM domain binding 3	-1.19439	0.00654962
LOC104915781	all-trans-retinol 13,14-reductase-like	-1.19491	0.00198063
LOC104916533	IgGFc-binding protein-like	-1.19519	0.0029217
LOC104911926	uncharacterized protein C10orf107 homolog	-1.19743	0.00151922
LOC104910875	actin filament-associated protein 1-like	-1.20363	0.000777527
NOTCH2NL	notch 2 N-terminal like	-1.20806	0.0015365
LOC104916915	ETS translocation variant 3-like protein	-1.21701	0.0439176
LOC104916402	SWI/SNF complex subunit SMARCC2-like	-1.21739	0.0368435
RBMS2	RNA binding motif, single stranded interacting protein 2	-1.22203	3.23855e-11
TTC39B	tetratricopeptide repeat domain 39B	-1.22629	0.0237002
SZT2	seizure threshold 2 homolog (mouse)	-1.22665	0.000246779
LOC100547657	cadherin EGF LAG seven-pass G-type receptor 2	-1.23484	7.77185e-05
LOC104912140	protein Shroom4-like	-1.23618	0.00016647
LOC104914807	talin-1-like	-1.23791	0.00289388
LOC104916267	ADP-ribosylation factor-like protein 2	-1.23902	0.0200791
LOC104912372	calmodulin-regulated spectrin-associated protein 2-like	-1.24109	0.0332498
LOC100547719	unconventional myosin-VI-like	-1.24184	0.0146578
LOC104912791	probable E3 ubiquitin-protein ligase HERC1	-1.24285	0.00382093
LOC104911092	MAX gene-associated protein-like	-1.24621	0.00849413
S1PR2	sphingosine-1-phosphate receptor 2	-1.24997	0.000363726
CHST1	carbohydrate (keratan sulfate Gal-6) sulfotransferase 1	-1.25463	0.0258694
LOC104916692	uncharacterized LOC104916692	-1.25747	5.4345e-11
RUNX1	runt-related transcription factor 1	-1.25898	0.0026306
LOC104916346	AT-hook DNA-binding motif-containing protein 1-like	-1.26873	0.000306199
CDK14	cyclin-dependent kinase 14	-1.279	0.00386179
LOC100548218	nuclear receptor ROR-beta-like	-1.27954	0.039675
FGFR3	fibroblast growth factor receptor 3	-1.28075	0.00136837
CD79A	CD79a molecule, immunoglobulin-associated alpha	-1.28911	9.17216e-07
LOC104916532	zinc finger CCCH domain-containing protein 4-like	-1.29065	0.0437936
LOC104915205	uncharacterized LOC104915205	-1.29345	0.0249197
LOC104914835	NAD kinase 2, mitochondrial-like	-1.29372	0.000593523
DAZAP2	DAZ associated protein 2	-1.30288	4.48011e-07
LOC104916071	uncharacterized LOC104916071	-1.31074	0.00512494
LOC100540140	trinucleotide repeat-containing gene 18 protein-like	-1.31161	5.26219e-06
LOC104917099	histone-lysine N-methyltransferase 2D-like	-1.32405	2.63202e-05
LOC104917118	proline-rich protein 4-like	-1.32509	0.0013699
LOC104915678	uncharacterized LOC104915678	-1.32856	0.000654616
LOC104912816	thrombospondin type-1 domain-containing protein 4-like	-1.33079	0.00443476
LOC104916101	uncharacterized LOC104916101	-1.33626	0.000429621
LOC104916305	sporozoite surface protein 2-like	-1.35249	0.00695483
LOC104916434	IgGFc-binding protein-like	-1.35682	0.0003422
ZBTB42	zinc finger and BTB domain containing 42	-1.36599	0.00304693
LOC104912304	uncharacterized LOC104912304	-1.36658	0.0269912
LOC104914166	arginine-glutamic acid dipeptide repeats protein-like	-1.37043	2.2028e-05
LOC100543055	low-density lipoprotein receptor-related protein 1B-like	-1.37604	0.0464519
LOC100543562	uncharacterized LOC100543562	-1.38155	0.00403901
LOC104914167	agrin-like	-1.395	0.0232394
LOC104916418	U8 snoRNA-decapping enzyme-like	-1.39525	0.0106391
LOC104913085	piezo-type mechanosensitive ion channel component 1-like	-1.40322	0.0437952
LOC104917040	36.4 kDa proline-rich protein-like	-1.40685	0.0114381
LOC104914536	inositol 1,4,5-trisphosphate receptor type 3-like	-1.40734	0.0129641
LOC104915770	DNA-directed RNA polymerase II subunit RPB1-like	-1.4102	0.000372709
LOC104911172	RNA-binding protein Nova-1-like	-1.4118	0.0230962
LOC104910493	bromodomain adjacent to zinc finger domain protein 2A-like	-1.42583	0.000139341
APEX1	APEX nuclease (multifunctional DNA repair enzyme) 1	-1.42728	0.0458819
LOC104916352	ephrin type-B receptor 4-like	-1.43007	0.0421499
LOC104917059	histone-lysine N-methyltransferase SETD1A-like	-1.43165	0.0347938
LOC104915798	histone-lysine N-methyltransferase 2D-like	-1.44161	5.31448e-06
LOC100549795	msx2-interacting protein-like	-1.44839	0.0182781
COMP	cartilage oligomeric matrix protein	-1.461	5.96969e-05
LOC104913360	uncharacterized LOC104913360	-1.47234	0.0376636
LOC100539830	dysferlin-like	-1.47251	5.98411e-05
LOC104915857	bud site selection protein 27-like	-1.48665	3.65231e-06
MACF1	microtubule-actin crosslinking factor 1	-1.49022	4.04921e-10
LOC104910577	extracellular matrix protein FRAS1-like	-1.49216	0.0319772
LOC100548792	collagen alpha-1(XII) chain-like	-1.49414	1.36135e-07
LOC104915500	protocadherin beta-15-like	-1.50327	0.0475825
LOC104912526	uncharacterized LOC104912526	-1.5072	0.0443207
LOC104916390	signal-induced proliferation-associated 1-like protein 3	-1.50811	4.07097e-06
HSPG2	heparan sulfate proteoglycan 2	-1.51511	4.04921e-10
LOC100546347	RNA-binding protein Nova-1-like	-1.52126	0.0276701
LOC104916036	zinc finger and BTB domain-containing protein 7B-like	-1.52176	0.00271537
LOC104916867	flocculation protein FLO11-like	-1.53624	1.36894e-06
LOC104916812	uncharacterized LOC104916812	-1.54047	0.000884422
LOC100540610	myelin-oligodendrocyte glycoprotein-like	-1.55009	0.0345819
LOC104912125	lysine-specific demethylase 5A-like	-1.56491	0.0182946
LOC104912121	BCL-6 corepressor-like protein 1	-1.58135	0.000106299
LOC100541858	protein CBFA2T1	-1.5828	0.00129033
LOC104915686	histone-lysine N-methyltransferase 2D-like	-1.58547	0.0182781
LOC104912807	unconventional myosin-Va-like	-1.58628	0.00069046
LOC104912792	probable E3 ubiquitin-protein ligase HERC1	-1.59537	0.00124778
LOC104910749	uncharacterized LOC104910749	-1.59603	0.0240584
LOC104910946	uncharacterized LOC104910946	-1.60227	0.0443131
LOC104914806	talin-1-like	-1.61693	0.00032176
LOC104916154	extensin-like	-1.63235	0.0294876
LOC104915091	vacuolar protein sorting-associated protein 13A-like	-1.6499	0.0097552
LOC104910909	dysferlin-like	-1.65399	0.00990457
LOC104912132	transmembrane and TPR repeat-containing protein 1-like	-1.68101	0.00646585
LOC104916863	plectin-like	-1.6883	0.00224468
LOC104915844	E3 ubiquitin-protein ligase HUWE1-like	-1.69243	0.0236251
FMOD	fibromodulin	-1.69905	6.56529e-08
BSN	bassoon presynaptic cytomatrix protein	-1.70514	0.000396742
LOC104913785	regulatory-associated protein of mTOR-like	-1.72334	0.00904546
LOC104916880	neuroblast differentiation-associated protein AHNAK-like	-1.73607	0.00264484
LOC104914164	arginine-glutamic acid dipeptide repeats protein-like	-1.83079	0.0092222
LOC104916850	uncharacterized LOC104916850	-1.85945	8.74972e-05
PDE2A	phosphodiesterase 2A, cGMP-stimulated	-1.86025	0.000572759
LOC100544391	keratin, type II cytoskeletal 73-like	-1.89105	0.0204237
LOC100550622	microtubule-actin cross-linking factor 1, isoforms 1/2/3/5	-1.89694	0.000121914
LOC104913357	CREB-binding protein-like	-1.914	7.4519e-05
LOC100545183	glutamate receptor 1	-1.92142	0.0118194
CHAD	chondroadherin	-1.93098	0.000193389
LOC104911508	uncharacterized protein C11orf16 homolog	-1.97522	0.0247781
LOC104915708	uncharacterized LOC104915708 (discontinued ncRNA)	-2.00777	0.00642908
FAM3B	family with sequence similarity 3, member B	-2.03962	0.0429576
LOC104909465	uncharacterized LOC104909465 (ncRNA)	-2.15087	0.0443077
TRPM8	transient receptor potential cation channel, subfamily M, member 8	-2.16537	0.0285021
LOC104914021	uncharacterized LOC104914021 (ncRNA)	-2.17006	0.0434127
LOC104917541	voltage-dependent calcium channel subunit alpha-2/delta-1-like	-2.26423	0.0140438
LOC104915727	adenylyl cyclase-associated protein 1-like	-2.3208	0.0245659
ZNF469	zinc finger protein 469	-2.40854	0.0313109
LOC104915362	E3 ubiquitin-protein ligase TRIM36-like	-2.42648	0.0270822
LOC104917038	E3 ubiquitin-protein ligase HUWE1-like	-2.46043	5.45912e-08
NTN1	netrin 1	-2.51187	0.0454035
LOC104913308	glutamate receptor 1-like	-2.53006	0.0272368
LOC104917120	neuroblast differentiation-associated protein AHNAK-like	-2.54154	3.01375e-07
LOC100541369	interferon-induced guanylate-binding protein 1-like	-2.79268	0.043667
LOC100541987	myelin-oligodendrocyte glycoprotein-like	-2.91867	0.00486027
MATN4	matrilin 4	-2.93565	0.0119538
LOC104914828	A disintegrin and metalloproteinase with thrombospondin motifs 12-like	-3.00349	0.00373396
LOC104917105	heat shock factor protein 1-like	-3.06772	0.00566209
LOC104917248	serine/arginine-rich splicing factor 6-like	-3.18203	2.73529e-05
LOC104914789	protein unc-13 homolog C-like	-3.202	0.0488994
LOC104916650	histone H3	-3.30054	0.0310248
LOC104912410	uncharacterized LOC104912410 (discontinued ncRNA)	-4.39866	0.0312382
TMSB4X	thymosin beta 4, X-linked	-4.93869	0.0243971
LOC104910496	amphiphysin-like	-5.28247	0.0492422
LOC104915519	myelin-oligodendrocyte glycoprotein-like	-5.53607	0.00137478
