# Supplementary material for: Altered Gene Response to Aflatoxin B1 in the Spleens of Susceptible and Resistant Turkeys
Source: Toxins (Basel). 2019 Apr 28;11(5):242. doi: 10.3390/toxins11050242 (PMC6562755; doi:10.3390/toxins11050242)
Supplement: Supplementary file 1 [file toxins-11-00242-s001.zip › Supplementary Figures and Tables/Supl Table 5 DT AFB vs Cntl PANTHER.xlsx]

## Sheet: Sheet1
Table S5. Summary of overrepresentation test (PANTHER (GO Consortium release 20150430, [59]) of the 242 differentially expressed genes (|log2FC| >1.0) in the AFB1-treated DT birds as compared to controls. Turkey genes were matched to the chicken gene reference list IDs for analysis in PANTHER. For each Gene Ontology category, the number of genes in the reference list and those differentially expr…
GO biological process complete	Gallus gallus - REFLIST	Turkey Genes Obs	Exp	Fold Enrichment	P-value
ribosomal small subunit assembly (GO:0000028)	14	10	1.05	9.54	0.0135
proteasomal ubiquitin-independent protein catabolic process (GO:0010499)	20	11	1.5	7.35	0.027
cytoplasmic translation (GO:0002181)	47	24	3.52	6.82	2e-07
NADH dehydrogenase complex assembly (GO:0010257)	34	17	2.54	6.68	0.000192
mitochondrial respiratory chain complex I assembly (GO:0032981)	34	17	2.54	6.68	0.000192
ribosome assembly (GO:0042255)	56	25	4.19	5.96	7.34e-07
ribosomal large subunit assembly (GO:0000027)	32	14	2.4	5.84	0.0112
ribosomal small subunit biogenesis (GO:0042274)	55	22	4.12	5.34	4.79e-05
translation (GO:0006412)	274	106	20.51	5.17	8.24e-33
ribosomal large subunit biogenesis (GO:0042273)	75	29	5.61	5.17	3.88e-07
peptide biosynthetic process (GO:0043043)	285	107	21.33	5.02	3.23e-32
peptide metabolic process (GO:0006518)	365	123	27.32	4.5	1.1e-33
mitochondrial respiratory chain complex assembly (GO:0033108)	61	20	4.57	4.38	0.00318
amide biosynthetic process (GO:0043604)	351	111	26.27	4.22	4.7e-28
ribonucleoprotein complex assembly (GO:0022618)	180	56	13.47	4.16	1.47e-12
ribonucleoprotein complex subunit organization (GO:0071826)	191	58	14.3	4.06	1.06e-12
ribosome biogenesis (GO:0042254)	206	62	15.42	4.02	1.36e-13
ribonucleoprotein complex biogenesis (GO:0022613)	325	93	24.33	3.82	2.13e-20
respiratory electron transport chain (GO:0022904)	67	19	5.01	3.79	0.0364
electron transport chain (GO:0022900)	107	29	8.01	3.62	0.000317
cellular amide metabolic process (GO:0043603)	515	132	38.55	3.42	3.1e-26
rRNA processing (GO:0006364)	133	34	9.96	3.42	7.89e-05
purine ribonucleoside triphosphate metabolic process (GO:0009205)	146	36	10.93	3.29	6.6e-05
purine nucleoside triphosphate metabolic process (GO:0009144)	152	37	11.38	3.25	5.54e-05
ATP metabolic process (GO:0046034)	124	30	9.28	3.23	0.00156
ribonucleoside triphosphate metabolic process (GO:0009199)	153	36	11.45	3.14	0.000185
cellular respiration (GO:0045333)	107	25	8.01	3.12	0.0261
rRNA metabolic process (GO:0016072)	147	34	11	3.09	0.000633
nucleoside triphosphate metabolic process (GO:0009141)	169	39	12.65	3.08	7.81e-05
nucleoside monophosphate metabolic process (GO:0009123)	184	39	13.77	2.83	0.000557
purine ribonucleoside monophosphate metabolic process (GO:0009167)	152	32	11.38	2.81	0.00891
purine nucleoside monophosphate metabolic process (GO:0009126)	154	32	11.53	2.78	0.0114
symbiont process (GO:0044403)	140	29	10.48	2.77	0.036
mRNA splicing, via spliceosome (GO:0000398)	150	31	11.23	2.76	0.0181
RNA splicing, via transesterification reactions with bulged adenosine as nucleophile (GO:0000377)	150	31	11.23	2.76	0.0181
RNA splicing, via transesterification reactions (GO:0000375)	150	31	11.23	2.76	0.0181
interspecies interaction between organisms (GO:0044419)	151	31	11.3	2.74	0.0324
RNA splicing (GO:0008380)	188	38	14.07	2.7	0.00279
ribonucleoside monophosphate metabolic process (GO:0009161)	165	33	12.35	2.67	0.02
generation of precursor metabolites and energy (GO:0006091)	226	45	16.92	2.66	0.000309
cellular protein-containing complex assembly (GO:0034622)	602	119	45.06	2.64	4.86e-15
mitochondrion organization (GO:0007005)	262	50	19.61	2.55	0.000195
regulation of multi-organism process (GO:0043900)	202	38	15.12	2.51	0.014
mRNA metabolic process (GO:0016071)	343	64	25.67	2.49	4.79e-06
mRNA processing (GO:0006397)	246	45	18.41	2.44	0.00354
regulation of translation (GO:0006417)	216	39	16.17	2.41	0.0309
ncRNA processing (GO:0034470)	266	48	19.91	2.41	0.00166
regulation of cellular amide metabolic process (GO:0034248)	244	44	18.26	2.41	0.00594
organonitrogen compound biosynthetic process (GO:1901566)	947	170	70.88	2.4	3.78e-19
posttranscriptional regulation of gene expression (GO:0010608)	295	50	22.08	2.26	0.00602
RNA processing (GO:0006396)	546	92	40.87	2.25	1.41e-07
ncRNA metabolic process (GO:0034660)	341	57	25.52	2.23	0.00146
cellular nitrogen compound biosynthetic process (GO:0044271)	1562	254	116.92	2.17	7.76e-25
regulation of cellular catabolic process (GO:0031329)	453	73	33.91	2.15	0.000102
protein-containing complex assembly (GO:0065003)	934	150	69.91	2.15	1.79e-12
gene expression (GO:0010467)	1826	293	136.68	2.14	9.38e-29
cellular macromolecule biosynthetic process (GO:0034645)	1596	253	119.46	2.12	2.47e-23
macromolecule biosynthetic process (GO:0009059)	1612	255	120.66	2.11	2.23e-23
regulation of catabolic process (GO:0009894)	536	84	40.12	2.09	2.9e-05
protein-containing complex subunit organization (GO:0043933)	1084	165	81.14	2.03	3.48e-12
cellular nitrogen compound metabolic process (GO:0034641)	2809	421	210.25	2	1.29e-38
GO cellular component complete
proteasome core complex, alpha-subunit complex (GO:0019773)	8	7	0.6	11.69	0.0356
cytosolic small ribosomal subunit (GO:0022627)	35	27	2.62	10.31	1.35e-12
cytosolic large ribosomal subunit (GO:0022625)	50	35	3.74	9.35	7.21e-16
polysomal ribosome (GO:0042788)	19	13	1.42	9.14	9.9e-05
cytosolic ribosome (GO:0022626)	92	62	6.89	9	8.75e-29
proteasome core complex (GO:0005839)	17	11	1.27	8.64	0.00148
small ribosomal subunit (GO:0015935)	60	38	4.49	8.46	2.76e-16
respiratory chain complex I (GO:0045271)	40	25	2.99	8.35	4.8e-10
NADH dehydrogenase complex (GO:0030964)	40	25	2.99	8.35	4.8e-10
mitochondrial respiratory chain complex I (GO:0005747)	40	25	2.99	8.35	4.8e-10
ribosomal subunit (GO:0044391)	159	93	11.9	7.81	2.13e-40
large ribosomal subunit (GO:0015934)	102	58	7.63	7.6	5.79e-24
U2 snRNP (GO:0005686)	16	9	1.2	7.51	0.0321
ribosome (GO:0005840)	191	103	14.3	7.2	1.46e-42
polysome (GO:0005844)	58	27	4.34	6.22	1.11e-08
U2-type catalytic step 2 spliceosome (GO:0071007)	22	10	1.65	6.07	0.0472
respiratory chain complex (GO:0098803)	66	30	4.94	6.07	1.27e-09
mitochondrial respiratory chain (GO:0005746)	67	30	5.01	5.98	1.72e-09
respiratory chain (GO:0070469)	72	32	5.39	5.94	3.64e-10
spliceosomal snRNP complex (GO:0097525)	46	20	3.44	5.81	1.34e-05
organellar large ribosomal subunit (GO:0000315)	50	21	3.74	5.61	9.43e-06
small nuclear ribonucleoprotein complex (GO:0030532)	50	21	3.74	5.61	9.43e-06
mitochondrial large ribosomal subunit (GO:0005762)	50	21	3.74	5.61	9.43e-06
inner mitochondrial membrane protein complex (GO:0098800)	112	46	8.38	5.49	2.74e-14
organellar ribosome (GO:0000313)	74	30	5.54	5.42	1.26e-08
mitochondrial ribosome (GO:0005761)	74	30	5.54	5.42	1.26e-08
proteasome complex (GO:0000502)	50	20	3.74	5.34	4.09e-05
endopeptidase complex (GO:1905369)	51	20	3.82	5.24	5.32e-05
cytosolic part (GO:0044445)	181	68	13.55	5.02	3.31e-20
mitochondrial protein complex (GO:0098798)	216	81	16.17	5.01	2.15e-24
Sm-like protein family complex (GO:0120114)	59	22	4.42	4.98	2.38e-05
peptidase complex (GO:1905368)	70	26	5.24	4.96	1.35e-06
proton-transporting two-sector ATPase complex (GO:0016469)	41	15	3.07	4.89	0.00507
oxidoreductase complex (GO:1990204)	88	30	6.59	4.55	3.94e-07
mitochondrial membrane part (GO:0044455)	171	53	12.8	4.14	1.91e-12
ribonucleoprotein complex (GO:1990904)	674	205	50.45	4.06	8.69e-54
catalytic step 2 spliceosome (GO:0071013)	68	20	5.09	3.93	0.00232
mitochondrial inner membrane (GO:0005743)	214	61	16.02	3.81	3.69e-13
organelle inner membrane (GO:0019866)	250	62	18.71	3.31	4.74e-11
mitochondrial matrix (GO:0005759)	195	48	14.6	3.29	4.48e-08
ribonucleoprotein granule (GO:0035770)	150	35	11.23	3.12	6.1e-05
mitochondrial part (GO:0044429)	510	117	38.17	3.06	3.77e-20
cytoplasmic ribonucleoprotein granule (GO:0036464)	144	33	10.78	3.06	0.000208
mitochondrial membrane (GO:0031966)	316	72	23.65	3.04	1.66e-11
mitochondrial envelope (GO:0005740)	346	77	25.9	2.97	5.84e-12
spliceosomal complex (GO:0005681)	126	28	9.43	2.97	0.00291
myelin sheath (GO:0043209)	139	27	10.4	2.6	0.0429
mitochondrion (GO:0005739)	977	180	73.13	2.46	2.57e-22
nuclear speck (GO:0016607)	226	39	16.92	2.31	0.00968
nuclear body (GO:0016604)	467	75	34.96	2.15	1.14e-05
catalytic complex (GO:1902494)	1132	181	84.73	2.14	2.07e-16
envelope (GO:0031975)	668	103	50	2.06	1.41e-07
organelle envelope (GO:0031967)	668	103	50	2.06	1.41e-07
nucleolus (GO:0005730)	637	98	47.68	2.06	5.65e-07
nucleoplasm part (GO:0044451)	787	119	58.91	2.02	1.47e-08
GO molecular function complete
threonine-type endopeptidase activity (GO:0004298)	17	11	1.27	8.64	0.00274
threonine-type peptidase activity (GO:0070003)	17	11	1.27	8.64	0.00274
structural constituent of ribosome (GO:0003735)	138	83	10.33	8.04	3.21e-36
NADH dehydrogenase (quinone) activity (GO:0050136)	22	11	1.65	6.68	0.0178
NADH dehydrogenase activity (GO:0003954)	28	14	2.1	6.68	0.00105
NADH dehydrogenase (ubiquinone) activity (GO:0008137)	22	11	1.65	6.68	0.0178
rRNA binding (GO:0019843)	46	19	3.44	5.52	0.00011
active ion transmembrane transporter activity (GO:0022853)	54	16	4.04	3.96	0.0412
cation-transporting ATPase activity (GO:0019829)	54	16	4.04	3.96	0.0412
ATPase coupled ion transmembrane transporter activity (GO:0042625)	54	16	4.04	3.96	0.0412
P-P-bond-hydrolysis-driven transmembrane transporter activity (GO:0015405)	100	23	7.49	3.07	0.0256
primary active transmembrane transporter activity (GO:0015399)	101	23	7.56	3.04	0.0294
RNA binding (GO:0003723)	817	154	61.15	2.52	2.7e-19
structural molecule activity (GO:0005198)	671	116	50.22	2.31	2.02e-11
transcription factor binding (GO:0008134)	498	77	37.28	2.07	5.77e-05
