# Supplementary material for: Altered Gene Response to Aflatoxin B1 in the Spleens of Susceptible and Resistant Turkeys
Source: Toxins (Basel). 2019 Apr 28;11(5):242. doi: 10.3390/toxins11050242 (PMC6562755; doi:10.3390/toxins11050242)
Supplement: Supplementary file 1 [file toxins-11-00242-s001.zip › Supplementary Figures and Tables/Supl Table 6 EW vs DT cntl.xlsx]

## Sheet: Sheet1
Table S6. Genes showing significant differential expression (FDR p-value < 0.05 and |log2FC| > 2.0 ) in EW versus DT control groups. Genes highlighted in red are significantly up regulated in the comparison whereas genes highlighted in green are down regulated. Bold text denotes DEGs unique to the control group comparison.
Feature ID	Description	Log2FC	FDR p-value
BRINP3	bone morphogenetic protein/retinoic acid inducible neural-specific 3	6.60013	0.023143
LOC104915513	histone deacetylase 7-like	6.2243	0.0374905
LOC100551216	interferon-induced protein with tetratricopeptide repeats 5-like	5.64341	0.000849456
MX1	MX dynamin-like GTPase 1	5.28947	0.000128918
LOC104912622	zonadhesin-like	5.21619	0.00662001
TINAG	tubulointerstitial nephritis antigen	5.07673	0.00805687
IP6K3	inositol hexakisphosphate kinase 3	5.00728	0.0165045
OASL	2'-5'-oligoadenylate synthetase-like	4.94889	0.00106729
RAP1GAP	RAP1 GTPase activating protein	4.91603	0.0398798
LOC104912368	collagen alpha-1(XI) chain-like	4.62778	0.00143791
RSAD2	radical S-adenosyl methionine domain containing 2	4.53164	0.00590708
LOC100550948	interferon alpha-inducible protein 27-like protein 2B	4.49454	0.00127401
LOC104910166	uncharacterized LOC104910166	4.44857	0.00121773
BMP5	bone morphogenetic protein 5	4.27947	0.000443767
CLDN10	claudin 10	4.27513	0.000175924
LOC104916170	butyrophilin subfamily 3 member A2-like	4.27287	0.00352914
A1CF	APOBEC1 complementation factor	4.05263	0.0249522
CLDN3	claudin 3	3.99959	0.00131852
SEPT3	septin 3	3.95501	2.68817e-07
FRMPD2	FERM and PDZ domain containing 2	3.86138	7.37567e-09
LOC104910812	NACHT, LRR and PYD domains-containing protein 1-like	3.85992	0.0106723
LOC100538862	WAP four-disulfide core domain protein 2-like	3.78342	0.0107382
LOC100543156	solute carrier family 22 member 13-like	3.7474	0.0125724
MUC2	mucin 2, oligomeric mucus/gel-forming	3.74261	5.98824e-06
LOC104912453	uncharacterized LOC104912453	3.73878	0.0298664
LOC100549029	ras-related protein Rab-39B-like	3.6748	0.0266788
SLC26A3	solute carrier family 26 (anion exchanger), member 3	3.64771	1.33436e-10
LOC104916173	butyrophilin subfamily 2 member A1-like	3.58138	0.0379577
FABP6	fatty acid binding protein 6, ileal	3.57283	9.98551e-07
SLC7A14	solute carrier family 7, member 14	3.53062	0.00603444
LOC104910898	T-cell surface glycoprotein CD8 alpha chain-like	3.5117	0.0266788
LOC100538933	probable ATP-dependent RNA helicase DDX60	3.45153	0.00020833
KRT18	keratin 18	3.44399	0.0110179
SLC1A1	solute carrier family 1 (neuronal/epithelial high affinity glutamate transporter, system Xag), member 1	3.32481	1.76558e-06
LOC104916166	E3 ubiquitin-protein ligase TRIM39-like	3.29679	0.00511878
LOC104912373	sulfotransferase 6B1-like	3.26551	0.0325236
LOC100545362	uncharacterized LOC100545362	3.26531	0.0110179
LOC100543851	guanylin-like	3.23231	3.34348e-18
TMEM27	transmembrane protein 27	3.23178	2.73112e-07
LOC100545251	sulfotransferase 1C1-like	3.21753	0.00158423
GPX2	glutathione peroxidase 2 (gastrointestinal)	3.19408	0.0210438
LOC104909765	uncharacterized LOC104909765	3.18618	0.00805687
CDHR5	cadherin-related family member 5	3.16014	1.02717e-06
ENPEP	glutamyl aminopeptidase (aminopeptidase A)	3.15285	3.0989e-17
LOC100542660	retinal dehydrogenase 1-like	3.14133	0.000849456
LOC104912523	zonadhesin-like	3.12674	0.0417746
CLRN3	clarin 3	3.0146	0.0449124
LOC104910573	probable E3 ubiquitin-protein ligase HERC4	2.99171	0.00805687
SLC5A1	solute carrier family 5 (sodium/glucose cotransporter), member 1	2.97618	9.83764e-05
CDX1	caudal type homeobox 1	2.96806	0.0378015
LOC104914028	collagen alpha-1(XX) chain-like	2.94333	0.000176762
FABP1	fatty acid binding protein 1, liver	2.79106	0.00199663
COL20A1	collagen, type XX, alpha 1	2.78588	1.80898e-06
LOC100544555	alpha-1-antiproteinase 2-like	2.7835	0.0327571
CMPK2	cytidine monophosphate (UMP-CMP) kinase 2, mitochondrial	2.7653	0.0204816
LOC104911879	proline-rich acidic protein 1-like	2.74381	0.039534
PIGR	polymeric immunoglobulin receptor	2.72255	1.67276e-06
ATP6V1G3	ATPase, H+ transporting, lysosomal 13kDa, V1 subunit G3	2.69779	0.0291815
LOC100548708	epithelial chloride channel protein-like	2.674	3.05162e-14
LOC100546322	hemopexin-like	2.67095	0.0449124
ACE2	angiotensin I converting enzyme 2	2.67065	9.24251e-05
ELF3	E74-like factor 3 (ets domain transcription factor, epithelial-specific )	2.61293	0.0159874
MUC13	mucin 13, cell surface associated	2.61036	1.16141e-06
DIO2	deiodinase, iodothyronine, type II	2.59337	5.52986e-14
LOC104910270	uncharacterized LOC104910270	2.58547	0.0131599
SLC7A9	solute carrier family 7 (amino acid transporter light chain, bo,+ system), member 9	2.58313	0.000563497
ALDH1A1	aldehyde dehydrogenase 1 family, member A1	2.55798	4.98354e-07
HPX	hemopexin	2.5418	0.0431974
LOC100549340	uncharacterized LOC100549340	2.52287	0.0153805
KRT20	keratin 20	2.50879	7.93722e-05
LOC100539660	sterile alpha motif domain-containing protein 9-like	2.4775	0.00922874
LOC100538505	soluble scavenger receptor cysteine-rich domain-containing protein SSC5D-like	2.46201	0.0107382
LOC723980	avidin	2.45567	0.0140848
PI3	peptidase inhibitor 3, skin-derived	2.39363	0.000949808
LOC100538901	uncharacterized oxidoreductase C663.09c-like	2.37545	0.00603444
LOC104917509	epithelial-stromal interaction protein 1-like	2.32981	0.00225133
AQP8	aquaporin 8	2.32777	3.09098e-05
GPR112	G protein-coupled receptor 112	2.32604	0.0146903
SLC5A8	solute carrier family 5 (sodium/monocarboxylate cotransporter), member 8	2.27022	0.000421311
LOC100303670	hepatocyte growth factor activator	2.26584	0.0107382
LOC100546220	gastricsin-like	2.25832	0.00345526
LOC104915295	uncharacterized LOC104915295	2.25555	0.0374448
FTCD	formimidoyltransferase cyclodeaminase	2.23645	0.00135733
LINGO2	leucine rich repeat and Ig domain containing 2	2.21203	0.0203937
AGR2	anterior gradient 2	2.20246	0.00805687
LOC100547689	zonadhesin-like	2.16872	1.88069e-10
SRMS	src-related kinase lacking C-terminal regulatory tyrosine and N-terminal myristylation sites	2.15303	0.000547298
CA7	carbonic anhydrase VII	2.14425	0.000133613
MEP1A	meprin A, alpha (PABA peptide hydrolase)	2.10828	0.000290065
LOC100549896	vacuolar protein sorting-associated protein 29-like	2.08615	0.00348815
FER1L6	fer-1-like family member 6	2.0588	0.00603444
LOC104911955	cytochrome P450 2H2	2.04086	5.41657e-05
LOC100544929	extracellular fatty acid-binding protein	2.03731	0.0164873
TMIGD1	transmembrane and immunoglobulin domain containing 1	2.03552	0.000100048
LOC104917508	uncharacterized LOC104917508	2.01205	0.0140539
BSN	bassoon presynaptic cytomatrix protein	-2.06669	0.000563497
SLC6A1	solute carrier family 6 (neurotransmitter transporter), member 1	-2.10099	0.0308968
SLC22A4	solute carrier family 22 (organic cation/zwitterion transporter), member 4	-2.27357	0.00635125
MC1R	melanocortin 1 receptor (alpha melanocyte stimulating hormone receptor)	-2.5559	0.0364574
LOC104914042	E3 ubiquitin-protein ligase RNF8-B-like	-2.72548	0.0023906
LOC100546043	sodium channel protein type 1 subunit alpha-like	-2.94366	0.0018251
TRPC5	transient receptor potential cation channel, subfamily C, member 5	-3.04809	0.000563497
OPTC	opticin	-3.51769	0.000290065
LOC104912989	uncharacterized LOC104912989	-4.88844	0.0300741
LOC104916572	uncharacterized LOC104916572	-5.44263	0.00173113
LOC104917314	14-3-3 protein gamma-B	-6.37719	4.98354e-07
