# Supplementary material for: Altered Gene Response to Aflatoxin B1 in the Spleens of Susceptible and Resistant Turkeys
Source: Toxins (Basel). 2019 Apr 28;11(5):242. doi: 10.3390/toxins11050242 (PMC6562755; doi:10.3390/toxins11050242)
Supplement: Supplementary file 1 [file toxins-11-00242-s001.zip › Supplementary Figures and Tables/Supl Table 7 EW vs DT AFB1.xlsx]

## Sheet: Sheet1
Table S7. Genes showing significant differential expression (FDR p-value < 0.05 and |log2FC| > 2.0 ) in comparison of EW versus DT AFB1 groups. Genes highlighted in red are significantly up regulated in the comparison whereas genes highlighted in green are down regulated. Bold text denotes DEGs unique to the AFB1 group comparison.
Feature ID	Description	Log2FC	FDR p-value
LOC104915725	mitochondrial ribosome-associated GTPase 1-like	5.87643	0.0203987
ACE2	angiotensin I converting enzyme 2	5.82934	8.8233e-07
AVPR1A	arginine vasopressin receptor 1A	5.61219	0.0124406
LOC100551216	interferon-induced protein with tetratricopeptide repeats 5-like	5.34663	0.00271322
RSAD2	radical S-adenosyl methionine domain containing 2	5.16681	0.00110038
SLCO4C1	solute carrier organic anion transporter family, member 4C1	5.09513	0.000512032
LOC100542660	retinal dehydrogenase 1-like	5.04351	1.00608e-08
LOC100541395	thyroid hormone-inducible hepatic protein-like	5.02819	3.28085e-05
LOC100543156	solute carrier family 22 member 13-like	4.98938	0.00211598
PIGR	polymeric immunoglobulin receptor	4.93721	4.10937e-09
OASL	2'-5'-oligoadenylate synthetase-like	4.92121	0.00211598
CDX1	caudal type homeobox 1	4.90678	0.00108938
LOC100548148	IgGFc-binding protein-like	4.73993	0.0392961
LOC100545362	uncharacterized LOC100545362	4.67231	0.000458093
LOC100541987	myelin-oligodendrocyte glycoprotein-like	4.65093	2.23341e-18
LOC100551007	pulmonary surfactant-associated protein A-like	4.63961	0.0066049
HSD17B2	hydroxysteroid (17-beta) dehydrogenase 2	4.6342	0.000438851
MX1	MX dynamin-like GTPase 1	4.57812	0.000797639
PSCA	prostate stem cell antigen	4.5124	0.0293177
FRMPD2	FERM and PDZ domain containing 2	4.43725	2.12923e-13
SMIM24	small integral membrane protein 24	4.41477	0.00299017
EN1	engrailed homeobox 1	4.39381	0.0163337
LOC100541518	deleted in malignant brain tumors 1 protein-like	4.29404	0.00516289
LOC104915519	myelin-oligodendrocyte glycoprotein-like	4.29239	0.000337794
SLC1A1	solute carrier family 1 (neuronal/epithelial high affinity glutamate transporter, system Xag), member 1	4.2283	0.000135208
PLIN1	perilipin 1	4.10539	0.0392961
LOC100540154	carbonic anhydrase 9-like	4.07682	0.00392028
IL22RA1	interleukin 22 receptor, alpha 1	4.05134	0.0131081
MUC2	mucin 2, oligomeric mucus/gel-forming	4.0218	3.64878e-08
LOC104910746	alcohol dehydrogenase 1-like	4.02098	0.00731992
KRT18	keratin 18	3.97549	4.10937e-09
CLDN3	claudin 3	3.94712	0.000388836
FETUB	fetuin B	3.92746	0.00735078
ENPEP	glutamyl aminopeptidase (aminopeptidase A)	3.91789	1.00129e-08
AGT	angiotensinogen (serpin peptidase inhibitor, clade A, member 8)	3.84686	0.00604934
LOC104916092	amiloride-sensitive amine oxidase [copper-containing]-like	3.84672	0.022159
LOC100550948	interferon alpha-inducible protein 27-like protein 2B	3.83547	0.0105527
FTCD	formimidoyltransferase cyclodeaminase	3.81675	3.9398e-12
LOC100546734	transmembrane protein 45B-like	3.77665	0.00379168
LOC100547060	ribonuclease CL2	3.76118	0.0135891
LOC104910050	uncharacterized LOC104910050	3.74759	0.0018137
LOC104916166	E3 ubiquitin-protein ligase TRIM39-like	3.71809	0.000259581
LOC100545251	sulfotransferase 1C1-like	3.69418	1.24686e-06
C5	complement component 5	3.68629	0.00376223
TMEM27	transmembrane protein 27	3.681	1.29413e-05
LOC100548708	epithelial chloride channel protein-like	3.67487	3.09165e-09
SLC9A2	solute carrier family 9, subfamily A (NHE2, cation proton antiporter 2), member 2	3.66577	0.00280748
CDHR5	cadherin-related family member 5	3.66312	0.000160016
LOC100542070	alpha-1-antitrypsin-like	3.64874	0.0179812
LOC100544448	cytochrome P450 2C9-like	3.61255	1.68918e-05
LOC100549029	ras-related protein Rab-39B-like	3.6105	1.53864e-10
LOC100539904	amine sulfotransferase-like	3.58292	0.0040977
LOC100545469	sulfotransferase 6B1-like	3.57332	0.00764053
HPD	4-hydroxyphenylpyruvate dioxygenase	3.56735	0.0115651
AMBP	alpha-1-microglobulin/bikunin precursor	3.55772	0.0154993
LOC100540643	diacylglycerol O-acyltransferase 2-like	3.54095	0.0280071
SLC5A1	solute carrier family 5 (sodium/glucose cotransporter), member 1	3.53342	4.20094e-05
GCGR	glucagon receptor	3.53176	0.0252512
LOC100548279	cytochrome P450 2K4-like	3.51937	0.0208804
LOC104915575	uncharacterized LOC104915575	3.50573	3.37024e-07
C8H10orf90	chromosome 8 open reading frame, human C10orf90	3.5031	0.00289783
LOC100543851	guanylin-like	3.49971	5.55952e-09
LOC104911959	beta-microseminoprotein-like	3.48711	0.0138451
LOC100539056	inter-alpha-trypsin inhibitor heavy chain H3	3.48657	0.00124865
MEP1A	meprin A, alpha (PABA peptide hydrolase)	3.47203	0.00169856
LOC104910329	uncharacterized LOC104910329	3.46369	0.00239577
AHSG	alpha-2-HS-glycoprotein	3.45209	0.0120137
SLCO1A2	solute carrier organic anion transporter family, member 1A2	3.44853	0.0035391
TINAG	tubulointerstitial nephritis antigen	3.42896	0.00362323
LOC100546322	hemopexin-like	3.41745	0.00266844
LOC100544713	alpha-1-antitrypsin-like	3.40513	0.00202804
LOC100544555	alpha-1-antiproteinase 2-like	3.39329	0.0137028
TTR	transthyretin	3.39229	0.00257218
SPP2	secreted phosphoprotein 2, 24kDa	3.38836	0.0118639
FGA	fibrinogen alpha chain	3.38189	0.00065148
FABP1	fatty acid binding protein 1, liver	3.38145	7.12365e-05
LOC104916173	butyrophilin subfamily 2 member A1-like	3.33922	0.0152171
TMPRSS2	transmembrane protease, serine 2	3.33653	0.00232487
PHGDH	phosphoglycerate dehydrogenase	3.33062	0.0185335
RBP4	retinol binding protein 4, plasma	3.32682	0.0152604
APOB	apolipoprotein B	3.3229	6.93654e-05
ELF3	E74-like factor 3 (ets domain transcription factor, epithelial-specific )	3.31751	7.96894e-05
LOC104915479	cytochrome P450 2H1-like	3.31618	0.00872938
LOC100547689	zonadhesin-like	3.31367	5.62666e-09
LOC100543636	ovoinhibitor	3.30039	0.000525526
APOA4	apolipoprotein A-IV	3.29517	0.00303634
APOH	apolipoprotein H (beta-2-glycoprotein I)	3.26738	0.0103659
FGB	fibrinogen beta chain	3.26332	0.000517562
LOC100538933	probable ATP-dependent RNA helicase DDX60	3.26297	0.0133913
AQP8	aquaporin 8	3.26243	0.000271218
HPX	hemopexin	3.24716	0.000931616
SLC26A3	solute carrier family 26 (anion exchanger), member 3	3.23234	0.000190594
C8A	complement component 8, alpha polypeptide	3.22975	0.0134242
LOC100539684	fatty acid-binding protein, liver	3.21534	0.00257852
GPR112	G protein-coupled receptor 112	3.20545	0.000306847
CDH17	cadherin 17, LI cadherin (liver-intestine)	3.20506	0.000218992
HNF4G	hepatocyte nuclear factor 4, gamma	3.20319	0.01434
CYP1A5	cytochrome P450, family 1, subfamily A, polypeptide 5	3.20303	0.012667
LOC100538862	WAP four-disulfide core domain protein 2-like	3.18344	0.00681539
TAT	tyrosine aminotransferase	3.16555	0.0271337
ALDH1A1	aldehyde dehydrogenase 1 family, member A1	3.15235	1.10967e-09
LOC100538505	soluble scavenger receptor cysteine-rich domain-containing protein SSC5D-like	3.14803	0.00149422
LOC100549453	coagulation factor X-like	3.14182	0.00837989
LOC100547885	UDP-glucuronosyltransferase 1-1-like	3.09483	4.31158e-06
FRK	fyn-related Src family tyrosine kinase	3.09453	0.0330365
ALB	albumin	3.09302	0.0274137
LOC100540823	retinoic acid-induced protein 3-like	3.09111	0.043924
CYP3A37	cytochrome P450 3A37	3.07815	6.97704e-06
DPYS	dihydropyrimidinase	3.06931	0.0458251
LOC104914028	collagen alpha-1(XX) chain-like	3.06529	1.81249e-10
GC	group-specific component (vitamin D binding protein)	3.06287	0.0433858
KRT20	keratin 20	3.05716	2.73768e-05
LOC100546874	cytochrome P450 2W1-like	3.02474	0.00626496
LOC104916170	butyrophilin subfamily 3 member A2-like	3.02412	0.0043065
FGG	fibrinogen gamma chain	2.97706	0.00362599
TSPAN1	tetraspanin 1	2.96082	3.07047e-06
SLC7A9	solute carrier family 7 (amino acid transporter light chain, bo,+ system), member 9	2.95776	4.60849e-06
KERA	keratocan	2.9492	0.0344451
LOC104912549	uncharacterized LOC104912549	2.93672	0.000797639
LOC104912905	creatine kinase U-type, mitochondrial-like	2.92197	0.0497403
FABP6	fatty acid binding protein 6, ileal	2.92167	0.000113265
APOC3	apolipoprotein C-III	2.92075	0.00531751
CLDN10	claudin 10	2.92025	0.00318841
ALDOB	aldolase B, fructose-bisphosphate	2.90642	0.00021095
CLRN3	clarin 3	2.89516	0.0211975
CMPK2	cytidine monophosphate (UMP-CMP) kinase 2, mitochondrial	2.88953	0.0497403
P2RY4	pyrimidinergic receptor P2Y, G-protein coupled, 4	2.86872	5.81986e-06
AGR2	anterior gradient 2	2.85526	1.43073e-05
LOC100545683	cytochrome P450 2H1-like	2.85431	3.35913e-05
SYT8	synaptotagmin VIII	2.85386	0.00135677
HKDC1	hexokinase domain containing 1	2.83403	0.026796
PRR15L	proline rich 15-like	2.8336	0.00996841
LOC100538976	complement C4-like	2.81917	2.05311e-05
LOC100548534	uncharacterized LOC100548534	2.80665	0.0346788
LOC104910573	probable E3 ubiquitin-protein ligase HERC4	2.80196	0.015183
CALB1	calbindin 1, 28kDa	2.79863	0.000438851
F2RL1	coagulation factor II (thrombin) receptor-like 1	2.78193	0.0389871
COL6A6	collagen, type VI, alpha 6	2.77933	0.003164
LOC100550279	fatty acid-binding protein, adipocyte-like	2.76753	4.20094e-05
LOC104913653	cysteine-rich tail protein 1-like	2.749	0.0119533
SLC51B	solute carrier family 51, beta subunit	2.71462	0.00550276
LOC100538538	creatine kinase U-type, mitochondrial	2.71237	0.01434
SERPIND1	serpin peptidase inhibitor, clade D (heparin cofactor), member 1	2.7094	0.0138451
CNTNAP2	contactin associated protein-like 2	2.70146	0.0461118
LOC100546575	angiopoietin-related protein 1-like	2.66632	0.00362599
ADIRF	adipogenesis regulatory factor	2.65411	0.043988
TMIGD1	transmembrane and immunoglobulin domain containing 1	2.65352	0.000255449
GPX2	glutathione peroxidase 2 (gastrointestinal)	2.64972	0.0458251
LOC104913337	follistatin-related protein 4-like	2.64819	0.0272
KNG1	kininogen 1	2.63291	0.0490879
LOC100539535	alpha-2-macroglobulin-like protein 1	2.62871	0.00397243
CDO1	cysteine dioxygenase type 1	2.60948	0.00309246
CCR10	chemokine (C-C motif) receptor 10	2.60132	1.40874e-05
LOC104909838	sodium-coupled neutral amino acid transporter 4-like	2.58787	0.0330365
LOC100538588	cytochrome P450 4B1-like	2.57721	0.000684668
LOC104911087	spectrin beta chain, non-erythrocytic 4-like	2.57716	4.08596e-05
FFAR4	free fatty acid receptor 4	2.57681	0.00124669
LOC100546426	fibrinogen-like protein A	2.5761	0.000750183
LOC104915295	uncharacterized LOC104915295	2.57227	0.000178485
COL20A1	collagen, type XX, alpha 1	2.56825	8.02263e-05
VIL1	villin 1	2.54343	0.000966993
LOC723980	avidin	2.51774	4.31158e-06
CLDN1	claudin 1	2.51318	0.00120527
LOC100539660	sterile alpha motif domain-containing protein 9-like	2.50706	0.0490402
LOC100540396	hepatocyte nuclear factor 4-beta-like	2.48209	0.0299097
TDO2	tryptophan 2,3-dioxygenase	2.46871	0.0149137
GATM	glycine amidinotransferase (L-arginine:glycine amidinotransferase)	2.46108	0.000113262
LOC104911020	serum amyloid A protein-like	2.42392	2.00124e-07
LOC100545163	alcohol dehydrogenase 1	2.42197	0.00184194
LOC100549312	UDP-glucuronosyltransferase 2C1-like	2.4146	0.000220296
LOC104915947	tetratricopeptide repeat protein 36-like	2.41155	0.0376798
LOC104911879	proline-rich acidic protein 1-like	2.40824	0.0291312
LOC104911955	cytochrome P450 2H2	2.39695	7.16929e-05
ZP1	zona pellucida glycoprotein 1 (sperm receptor)	2.36644	0.0468408
IL13RA2	interleukin 13 receptor, alpha 2	2.36372	0.000586466
IRG1	immunoresponsive 1 homolog (mouse)	2.34522	0.00573285
LOC100549283	titin-like	2.31934	0.000120349
DEGS2	delta(4)-desaturase, sphingolipid 2	2.30811	0.0144073
CHAD	chondroadherin	2.28172	6.46031e-05
LOC104915573	Ig heavy chain V-III region VH26-like	2.26312	0.00197954
HNF4A	hepatocyte nuclear factor 4, alpha	2.25452	0.0088192
MUC13	mucin 13, cell surface associated	2.24727	0.000220296
LOC104915678	uncharacterized LOC104915678	2.23505	0.00046723
SERPINC1	serpin peptidase inhibitor, clade C (antithrombin), member 1	2.21765	0.0227823
SLC38A3	solute carrier family 38, member 3	2.21601	0.00982823
PLP1	proteolipid protein 1	2.2006	0.0491282
CREB3L3	cAMP responsive element binding protein 3-like 3	2.19927	0.0153804
SLC6A19	solute carrier family 6 (neutral amino acid transporter), member 19	2.19742	3.86502e-05
LOC104910125	uncharacterized LOC104910125	2.19726	0.00759387
LOC100540049	anoctamin-6-like	2.19282	0.0159551
LOC100541755	catenin alpha-2	2.1702	0.0392736
GALNT5	polypeptide N-acetylgalactosaminyltransferase 5	2.1637	0.0166684
LOC100544288	von Willebrand factor D and EGF domain-containing protein-like	2.14205	0.0330445
LOC104909215	coagulation factor VII-like	2.141	0.0153804
LOC104912259	uncharacterized LOC104912259	2.11625	0.00550276
HRG	histidine-rich glycoprotein	2.10763	0.043924
IL17REL	interleukin 17 receptor E-like	2.08783	0.0149137
LOC104913635	intercellular adhesion molecule 5-like	2.07421	0.00516289
PI3	peptidase inhibitor 3, skin-derived	2.05562	0.000833094
CACNG4	calcium channel, voltage-dependent, gamma subunit 4	-2.05145	0.0149137
ZNF488	zinc finger protein 488	-2.06309	0.0137536
LOC100542547	T-cell immunoglobulin and mucin domain-containing protein 4-like	-2.1848	1.55498e-12
LOC104914211	phospholipase A2, membrane associated-like	-2.42083	0.0310547
LOC104911954	uncharacterized LOC104911954	-2.44497	0.0454628
LOC104911625	uncharacterized LOC104911625	-2.47897	0.0447268
LOC104910321	uncharacterized LOC104910321	-2.61322	0.00495043
DRD5	dopamine receptor D5	-2.82824	0.0117522
LOC104916558	patched domain-containing protein 3-like	-2.87544	4.35126e-07
LOC104916654	uncharacterized LOC104916654	-3.01903	0.000512678
OSTN	osteocrin	-3.17548	0.0278722
OPTC	opticin	-3.23457	0.00294791	**
CNTN3	contactin 3 (plasmacytoma associated)	-3.24991	0.00131978
LOC104917133	uncharacterized LOC104917133	-4.17432	0.00202804
LOC104916581	7-dehydrocholesterol reductase-like	-4.57093	0.00395994
LOC104917003	zonadhesin-like	-4.76037	0.0417025
LOC104915640	uncharacterized protein KIAA1755 homolog	-9.78447	4.1684e-07
